# Supplementary material for: Weak evidence for heritable changes in response to selection by aphids in Arabidopsis accessions
Source: eLife. 2025 Aug 12;14:RP106930. doi: 10.7554/eLife.106930 (PMC12342813; doi:10.7554/eLife.106930)
Supplement: Supplementary file 1. — The files are named as <phenotype > _<data set>.xlsx. For each phenotype, there are analyses with all three accessions (‘all’), only the two accessions with trichomes (‘NoWil3’), or with only one accession (‘OnlyWei0’, ‘OnlyMa0’, and ‘OnlyWil3’). For each of them, there is one version with all data included and one in which the extreme values were removed (‘.outliersRemoved’). For example: bladeArea_all.outliersRemoved.xlsx refers to the analysis of the blade area using all three accessions and removing extreme values. Within each workbook, there are three sheets for untransformed data (‘y’), log-transformed data (‘logy’), and square-root-transformed data (‘sqrty’). Within each sheet, the output of the two models tested either with the regular linear model (lm) or the random effects model (lmer) is given. In case of the regular lm output, alternative F- and p-values (F_altern and P_altern) refer to the tests against the correct error stratum (i.e., nested model). The columns F and P contain the F- and p-values from tests against the residuals. Regarding the model terms: ‘__Blocks’ is the five-level factor of experimental blocks that was split into two contrasts (‘EX’ and ‘BL’); ‘__Selection’ is the four-level factor with the selection treatments that was split into three contrasts (‘AN’, ‘CO’, and ‘SE’). ‘__Selection_X_accession/experiment’ is accordingly the interaction of the four-level factor with the selection treatments and the accession (‘ET’) or the ‘EX’ contrast. Abbreviations: Df: degrees-of-freedom, SS: sum of squares, MS: mean squares, F: F-value, P: p-value, F_altern: F-value of nested model, P_altern: p-value of nested model, perc_SS: % sum of squares explained by the term. [file elife-106930-supp1.zip]

Archive with 47 entries (46 files):
- Supplementary_data_1/
- Supplementary_data_1/bladeArea_NoWil3.outliersRemoved.xlsx
- Supplementary_data_1/bladeArea_NoWil3.xlsx
- Supplementary_data_1/bladeArea_OnlyMa0.outliersRemoved.xlsx
- Supplementary_data_1/bladeArea_OnlyMa0.xlsx
- Supplementary_data_1/bladeArea_OnlyWei0.outliersRemoved.xlsx
- Supplementary_data_1/bladeArea_OnlyWei0.xlsx
- Supplementary_data_1/bladeArea_OnlyWil3.outliersRemoved.xlsx
- Supplementary_data_1/bladeArea_OnlyWil3.xlsx
- Supplementary_data_1/bladeArea_all.outliersRemoved.xlsx
- Supplementary_data_1/bladeArea_all.xlsx
- Supplementary_data_1/numberRosetteLeaves_NoWil3.outliersRemoved.xlsx
- Supplementary_data_1/numberRosetteLeaves_NoWil3.xlsx
- Supplementary_data_1/numberRosetteLeaves_OnlyMa0.outliersRemoved.xlsx
- Supplementary_data_1/numberRosetteLeaves_OnlyMa0.xlsx
- Supplementary_data_1/numberRosetteLeaves_OnlyWei0.outliersRemoved.xlsx
- Supplementary_data_1/numberRosetteLeaves_OnlyWei0.xlsx
- Supplementary_data_1/numberRosetteLeaves_OnlyWil3.outliersRemoved.xlsx
- Supplementary_data_1/numberRosetteLeaves_OnlyWil3.xlsx
- Supplementary_data_1/numberRosetteLeaves_all.outliersRemoved.xlsx
- Supplementary_data_1/numberRosetteLeaves_all.xlsx
- Supplementary_data_1/rosetteDiameter_NoWil3.outliersRemoved.xlsx
- Supplementary_data_1/rosetteDiameter_NoWil3.xlsx
- Supplementary_data_1/rosetteDiameter_OnlyMa0.outliersRemoved.xlsx
- Supplementary_data_1/rosetteDiameter_OnlyMa0.xlsx
- Supplementary_data_1/rosetteDiameter_OnlyWei0.outliersRemoved.xlsx
- Supplementary_data_1/rosetteDiameter_OnlyWei0.xlsx
- Supplementary_data_1/rosetteDiameter_OnlyWil3.outliersRemoved.xlsx
- Supplementary_data_1/rosetteDiameter_OnlyWil3.xlsx
- Supplementary_data_1/rosetteDiameter_all.outliersRemoved.xlsx
- Supplementary_data_1/rosetteDiameter_all.xlsx
- Supplementary_data_1/timeToBolting_NoWil3.outliersRemoved.xlsx
- Supplementary_data_1/timeToBolting_NoWil3.xlsx
- Supplementary_data_1/timeToBolting_OnlyMa0.outliersRemoved.xlsx
- Supplementary_data_1/timeToBolting_OnlyMa0.xlsx
- Supplementary_data_1/timeToBolting_OnlyWei0.outliersRemoved.xlsx
- Supplementary_data_1/timeToBolting_OnlyWei0.xlsx
- Supplementary_data_1/timeToBolting_OnlyWil3.outliersRemoved.xlsx
- Supplementary_data_1/timeToBolting_OnlyWil3.xlsx
- Supplementary_data_1/timeToBolting_all.outliersRemoved.xlsx
- Supplementary_data_1/timeToBolting_all.xlsx
- Supplementary_data_1/trichomeDensity_OnlyMa0.outliersRemoved.xlsx
- Supplementary_data_1/trichomeDensity_OnlyMa0.xlsx
- Supplementary_data_1/trichomeDensity_OnlyWei0.outliersRemoved.xlsx
- Supplementary_data_1/trichomeDensity_OnlyWei0.xlsx
- Supplementary_data_1/trichomeDensity_all.outliersRemoved.xlsx
- Supplementary_data_1/trichomeDensity_all.xlsx
