# Supplementary material for: Weak evidence for heritable changes in response to selection by aphids in Arabidopsis accessions
Source: eLife. 2025 Aug 12;14:RP106930. doi: 10.7554/eLife.106930 (PMC12342813; doi:10.7554/eLife.106930)
Supplement: Supplementary file 1. — The files are named as <phenotype > _<data set>.xlsx. For each phenotype, there are analyses with all three accessions (‘all’), only the two accessions with trichomes (‘NoWil3’), or with only one accession (‘OnlyWei0’, ‘OnlyMa0’, and ‘OnlyWil3’). For each of them, there is one version with all data included and one in which the extreme values were removed (‘.outliersRemoved’). For example: bladeArea_all.outliersRemoved.xlsx refers to the analysis of the blade area using all three accessions and removing extreme values. Within each workbook, there are three sheets for untransformed data (‘y’), log-transformed data (‘logy’), and square-root-transformed data (‘sqrty’). Within each sheet, the output of the two models tested either with the regular linear model (lm) or the random effects model (lmer) is given. In case of the regular lm output, alternative F- and p-values (F_altern and P_altern) refer to the tests against the correct error stratum (i.e., nested model). The columns F and P contain the F- and p-values from tests against the residuals. Regarding the model terms: ‘__Blocks’ is the five-level factor of experimental blocks that was split into two contrasts (‘EX’ and ‘BL’); ‘__Selection’ is the four-level factor with the selection treatments that was split into three contrasts (‘AN’, ‘CO’, and ‘SE’). ‘__Selection_X_accession/experiment’ is accordingly the interaction of the four-level factor with the selection treatments and the accession (‘ET’) or the ‘EX’ contrast. Abbreviations: Df: degrees-of-freedom, SS: sum of squares, MS: mean squares, F: F-value, P: p-value, F_altern: F-value of nested model, P_altern: p-value of nested model, perc_SS: % sum of squares explained by the term. [file elife-106930-supp1.zip › Supplementary_data_1/bladeArea_NoWil3.outliersRemoved.xlsx]

## Sheet: y
lm_model_1	Df	SS	MS	F	P	F_altern	P_altern	perc_SS
EX	1	514030	514030	1343.35	1.66913e-166			43.45
BL	3	60237	20079	52.47	1.14096e-30			5.09
__Blocks	4	574267	143567	375.19	0	375.19	0	48.54
TR	70	143340	2047.71	5.35	8.55699e-33			12.12
AN	1	5.36	5.36	0.01	0.905811	0	0.954556	0
CO	1	21.92	21.92	0.06	0.810915	0.01	0.90828	0
SE	1	709.13	709.13	1.85	0.173838	0.44	0.515051	0.06
__Selection	3	736.41	245.47	0.64	0.588485	0.15	0.925955	0.06
LI	16	25598.5	1599.91	4.18	8.70837e-08			2.16
ET	1	68377.5	68377.5	178.7	1.49894e-36	142.86	0	5.78
AN:ET	1	284.62	284.62	0.74	0.388733	0.57	0.470839	0.02
CO:ET	1	402.34	402.34	1.05	0.305519	0.81	0.394474	0.03
SE:ET	1	871.88	871.88	2.28	0.131615	1.75	0.221866	0.07
__Selection_X_accession	3	1558.83	519.61	1.36	0.25452	1.05	0.423547	0.12
LI:ET	8	3974.91	496.86	1.3	0.240896			0.34
MO	190	90942.3	478.64	1.25	0.0226245			7.69
Residuals	717	274359	382.65					23.19
lm_model_2	Df	SS	MS	F	P	F_altern	P_altern	perc_SS
EX	1	514030	514030	1341.38	9.34986e-165			43.45
BL	3	60237	20079	52.4	1.48117e-30			5.09
__Blocks	4	574267	143567	374.64	0	374.64	0	48.54
TR	70	143340	2047.71	5.34	1.55186e-32			12.12
AN	1	5.36	5.36	0.01	0.90588	0	0.954556	0
CO	1	21.92	21.92	0.06	0.811052	0.01	0.90828	0
SE	1	709.13	709.13	1.85	0.174164	0.44	0.515051	0.06
__Selection	3	736.41	245.47	0.64	0.589086	0.15	0.925955	0.06
LI	16	25598.5	1599.91	4.18	9.22709e-08			2.16
ET	1	68377.5	68377.5	178.43	2.06216e-36	141.62	0	5.78
EX:AN	1	23.65	23.65	0.06	0.803889	0.05	0.834253	0
EX:CO	1	637.88	637.88	1.66	0.197414	1.24	0.289487	0.05
EX:SE	1	139.1	139.1	0.36	0.547051	0.27	0.61358	0.01
__Selection_X_experiment	3	800.62	266.87	0.7	0.554419	0.52	0.678354	0.06
EX:LI	14	4765.36	340.38	0.89	0.571688			0.4
EX:ET	1	2.8	2.8	0.01	0.931873			0
LI:ET	11	5665.4	515.04	1.34	0.195493			0.48
MO	190	91737.8	482.83	1.26	0.0196371			7.75
Residuals	699	267863	383.21					22.64
lmer_model_1	Df	SS	MS	F	P	F_altern	P_altern	perc_SS
AN	1	4.50096	4.50096	0.011674	0.919032
CO	1	77.0071	77.0071	0.199731	0.662748
SE	1	180.317	180.317	0.467685	0.507308
ET	1	61705	61705	160.043	0.00332554
AN:ET	1	125.108	125.108	0.324488	0.707382
CO:ET	1	112.854	112.854	0.292705	0.603671
SE:ET	1	666.35	666.35	1.7283	0.235221
lmer_model_2	Df	SS	MS	F	P	F_altern	P_altern	perc_SS
EX	1	11057.8	11057.8	28.6414	0.0125751
AN	1	4.21555	4.21555	0.0109189	0.922486
CO	1	31.1565	31.1565	0.0807	0.780514
SE	1	251.12	251.12	0.650437	0.434927
ET	1	64404.5	64404.5	166.817	7.9532e-27
EX:AN	1	52.2272	52.2272	0.135276	0.713116
EX:CO	1	760.335	760.335	1.96938	0.160899
EX:SE	1	203.838	203.838	0.527971	0.467671
EX:ET	1	287.513	287.513	0.744703	0.388408

## Sheet: logy
lm_model_1	Df	SS	MS	F	P	F_altern	P_altern	perc_SS
EX	1	104.05	104.05	1367.54	2.02075e-167			45.26
BL	3	8.84	2.95	38.75	3.43605e-23			3.85
__Blocks	4	112.89	28.22	370.94	0	370.94	0	49.11
TR	70	28.42	0.41	5.34	1.45734e-32			12.36
AN	1	0.0047	0.0047	0.06	0.803738	0.02	0.892268	0
CO	1	0.0035	0.0035	0.05	0.830713	0.01	0.907242	0
SE	1	0.0685	0.0685	0.9	0.343171	0.28	0.606757	0.03
__Selection	3	0.0766	0.0255	0.34	0.799486	0.1	0.957189	0.03
LI	16	3.97	0.25	3.26	1.65876e-05			1.73
ET	1	12.87	12.87	169.22	7.72813e-35	146.41	0	5.6
AN:ET	1	0.0102	0.0102	0.13	0.714862	0.08	0.782737	0
CO:ET	1	0.0111	0.0111	0.15	0.702906	0.09	0.773486	0
SE:ET	1	0.14	0.14	1.86	0.172644	1.13	0.317846	0.06
__Selection_X_accession	3	0.163	0.0543	0.71	0.543656	0.43	0.733982	0.06
LI:ET	8	1	0.12	1.64	0.109385			0.43
MO	190	16.7081	0.0879	1.16	0.0982694			7.27
Residuals	707	53.7915	0.0761					23.4
lm_model_2	Df	SS	MS	F	P	F_altern	P_altern	perc_SS
EX	1	104.05	104.05	1424.7	7.19224e-170			45.26
BL	3	8.84	2.95	40.37	4.85984e-24			3.85
__Blocks	4	112.89	28.22	386.45	0	386.45	0	49.11
TR	70	28.42	0.41	5.56	3.66696e-34			12.36
AN	1	0.0047	0.0047	0.06	0.799765	0.02	0.892268	0
CO	1	0.0035	0.0035	0.05	0.827267	0.01	0.907242	0
SE	1	0.0685	0.0685	0.94	0.333294	0.28	0.606757	0.03
__Selection	3	0.0766	0.0255	0.35	0.789307	0.1	0.957189	0.03
LI	16	3.97	0.25	3.4	7.85391e-06			1.73
ET	1	12.87	12.87	176.29	5.49253e-36	145.45	0	5.6
EX:AN	1	0.0026	0.0026	0.04	0.849638	0.03	0.875359	0
EX:CO	1	0.14	0.14	1.93	0.16467	1.39	0.263823	0.06
EX:SE	1	0.0231	0.0231	0.32	0.574028	0.23	0.643322	0.01
__Selection_X_experiment	3	0.167	0.0557	0.76	0.515391	0.55	0.660747	0.07
EX:LI	14	1.136	0.0811	1.11	0.34388			0.49
EX:ET	1	2.1	2.1	28.77	1.11413e-07			0.91
LI:ET	11	1.12	0.1	1.4	0.170044			0.49
MO	190	16.8187	0.0885	1.21	0.0436034			7.32
Residuals	689	50.3184	0.073					21.89
lmer_model_1	Df	SS	MS	F	P	F_altern	P_altern	perc_SS
AN	1	0.0018025	0.0018025	0.0234844	0.885771
CO	1	0.0502462	0.0502462	0.65465	0.432849
SE	1	0.0133017	0.0133017	0.173306	0.684111
ET	1	9.69728	9.69728	126.344	0.002156
AN:ET	1	0.000171886	0.000171886	0.00223948	0.969735
CO:ET	1	0.000558856	0.000558856	0.00728125	0.934078
SE:ET	1	0.123142	0.123142	1.6044	0.248449
lmer_model_2	Df	SS	MS	F	P	F_altern	P_altern	perc_SS
EX	1	2.6942	2.6942	35.9495	0.00926512
AN	1	0.00421468	0.00421468	0.0562376	0.825394
CO	1	0.0430031	0.0430031	0.573803	0.460276
SE	1	0.0160766	0.0160766	0.214515	0.650255
ET	1	12.8886	12.8886	171.976	3.58961e-27
EX:AN	1	0.000388678	0.000388678	0.00518624	0.942607
EX:CO	1	0.193431	0.193431	2.58101	0.108552
EX:SE	1	0.045175	0.045175	0.602783	0.437748
EX:ET	1	1.65814	1.65814	22.125	2.99986e-06

## Sheet: sqrty
lm_model_1	Df	SS	MS	F	P	F_altern	P_altern	perc_SS
EX	1	1787.55	1787.55	1380.91	3.15058e-169			44.86
BL	3	168.29	56.1	43.33	9.68153e-26			4.22
__Blocks	4	1955.84	488.96	377.73	0	377.73	0	49.08
TR	70	482.29	6.89	5.32	1.51185e-32			12.1
AN	1	0.15	0.15	0.11	0.736711	0.03	0.865862	0
CO	1	0.0364	0.0364	0.03	0.866808	0.01	0.932827	0
SE	1	1.02	1.02	0.79	0.375392	0.2	0.656865	0.03
__Selection	3	1.2	0.4	0.31	0.818657	0.08	0.969633	0.03
LI	16	79.52	4.97	3.84	6.33486e-07			2
ET	1	217.83	217.83	168.28	1.02748e-34	137.06	0	5.47
AN:ET	1	0.68	0.68	0.53	0.467517	0.37	0.557518	0.02
CO:ET	1	1.14	1.14	0.88	0.348222	0.62	0.452146	0.03
SE:ET	1	2.78	2.78	2.14	0.143494	1.52	0.252568	0.07
__Selection_X_accession	3	4.6	1.53	1.18	0.314596	0.84	0.509199	0.12
LI:ET	8	14.61	1.83	1.41	0.188222			0.37
MO	190	301.97	1.59	1.23	0.0333192			7.58
Residuals	716	926.85	1.29					23.26
lm_model_2	Df	SS	MS	F	P	F_altern	P_altern	perc_SS
EX	1	1787.55	1787.55	1388.07	4.24642e-168			44.86
BL	3	168.29	56.1	43.56	8.22899e-26			4.22
__Blocks	4	1955.84	488.96	379.69	0	379.69	0	49.08
TR	70	482.29	6.89	5.35	1.40862e-32			12.1
AN	1	0.15	0.15	0.11	0.736058	0.03	0.865862	0
CO	1	0.0364	0.0364	0.03	0.866468	0.01	0.932827	0
SE	1	1.02	1.02	0.79	0.374165	0.2	0.656865	0.03
__Selection	3	1.2	0.4	0.31	0.817494	0.08	0.969633	0.03
LI	16	79.52	4.97	3.86	5.75289e-07			2
ET	1	217.83	217.83	169.15	8.75816e-35	135.6	0	5.47
EX:AN	1	0.0636	0.0636	0.05	0.824202	0.04	0.851774	0
EX:CO	1	2.79	2.79	2.17	0.141238	1.61	0.231012	0.07
EX:SE	1	0.77	0.77	0.59	0.441092	0.44	0.520656	0.02
__Selection_X_experiment	3	3.62	1.21	0.94	0.421989	0.69	0.574237	0.09
EX:LI	14	13.85	0.99	0.77	0.70446			0.35
EX:ET	1	7.34	7.34	5.7	0.0172299			0.18
LI:ET	11	19.12	1.74	1.35	0.192668			0.48
MO	190	305.22	1.61	1.25	0.0243747			7.66
Residuals	698	898.88	1.29					22.56
lmer_model_1	Df	SS	MS	F	P	F_altern	P_altern	perc_SS
AN	1	0.0642604	0.0642604	0.0493675	0.833622
CO	1	0.805522	0.805522	0.618835	0.446023
SE	1	0.138631	0.138631	0.106502	0.749689
ET	1	199.043	199.043	152.913	0.00410542
AN:ET	1	0.251031	0.251031	0.192853	0.770151
CO:ET	1	0.167842	0.167842	0.128943	0.729349
SE:ET	1	2.70909	2.70909	2.08124	0.199365
lmer_model_2	Df	SS	MS	F	P	F_altern	P_altern	perc_SS
EX	1	44.7423	44.7423	34.4372	0.00972812
AN	1	0.0864025	0.0864025	0.0665021	0.808441
CO	1	0.569929	0.569929	0.438661	0.517462
SE	1	0.230226	0.230226	0.177199	0.68021
ET	1	205.236	205.236	157.966	4.1018e-26
EX:AN	1	0.134507	0.134507	0.103527	0.747717
EX:CO	1	3.5588	3.5588	2.73913	0.0983098
EX:SE	1	1.15813	1.15813	0.891388	0.345384
EX:ET	1	3.74433	3.74433	2.88193	0.0899554
