# Supplementary material for: Weak evidence for heritable changes in response to selection by aphids in Arabidopsis accessions
Source: eLife. 2025 Aug 12;14:RP106930. doi: 10.7554/eLife.106930 (PMC12342813; doi:10.7554/eLife.106930)
Supplement: Supplementary file 1. — The files are named as <phenotype > _<data set>.xlsx. For each phenotype, there are analyses with all three accessions (‘all’), only the two accessions with trichomes (‘NoWil3’), or with only one accession (‘OnlyWei0’, ‘OnlyMa0’, and ‘OnlyWil3’). For each of them, there is one version with all data included and one in which the extreme values were removed (‘.outliersRemoved’). For example: bladeArea_all.outliersRemoved.xlsx refers to the analysis of the blade area using all three accessions and removing extreme values. Within each workbook, there are three sheets for untransformed data (‘y’), log-transformed data (‘logy’), and square-root-transformed data (‘sqrty’). Within each sheet, the output of the two models tested either with the regular linear model (lm) or the random effects model (lmer) is given. In case of the regular lm output, alternative F- and p-values (F_altern and P_altern) refer to the tests against the correct error stratum (i.e., nested model). The columns F and P contain the F- and p-values from tests against the residuals. Regarding the model terms: ‘__Blocks’ is the five-level factor of experimental blocks that was split into two contrasts (‘EX’ and ‘BL’); ‘__Selection’ is the four-level factor with the selection treatments that was split into three contrasts (‘AN’, ‘CO’, and ‘SE’). ‘__Selection_X_accession/experiment’ is accordingly the interaction of the four-level factor with the selection treatments and the accession (‘ET’) or the ‘EX’ contrast. Abbreviations: Df: degrees-of-freedom, SS: sum of squares, MS: mean squares, F: F-value, P: p-value, F_altern: F-value of nested model, P_altern: p-value of nested model, perc_SS: % sum of squares explained by the term. [file elife-106930-supp1.zip › Supplementary_data_1/bladeArea_NoWil3.xlsx]

## Sheet: y
lm_model_1	Df	SS	MS	F	P	F_altern	P_altern	perc_SS
EX	1	514030	514030	1343.35	1.66913e-166			43.45
BL	3	60237	20079	52.47	1.14096e-30			5.09
__Blocks	4	574267	143567	375.19	0	375.19	0	48.54
TR	70	143340	2047.71	5.35	8.55699e-33			12.12
AN	1	5.36	5.36	0.01	0.905811	0	0.954556	0
CO	1	21.92	21.92	0.06	0.810915	0.01	0.90828	0
SE	1	709.13	709.13	1.85	0.173838	0.44	0.515051	0.06
__Selection	3	736.41	245.47	0.64	0.588485	0.15	0.925955	0.06
LI	16	25598.5	1599.91	4.18	8.70837e-08			2.16
ET	1	68377.5	68377.5	178.7	1.49894e-36	142.86	0	5.78
AN:ET	1	284.62	284.62	0.74	0.388733	0.57	0.470839	0.02
CO:ET	1	402.34	402.34	1.05	0.305519	0.81	0.394474	0.03
SE:ET	1	871.88	871.88	2.28	0.131615	1.75	0.221866	0.07
__Selection_X_accession	3	1558.83	519.61	1.36	0.25452	1.05	0.423547	0.12
LI:ET	8	3974.91	496.86	1.3	0.240896			0.34
MO	190	90942.3	478.64	1.25	0.0226245			7.69
Residuals	717	274359	382.65					23.19
lm_model_2	Df	SS	MS	F	P	F_altern	P_altern	perc_SS
EX	1	514030	514030	1341.38	9.34986e-165			43.45
BL	3	60237	20079	52.4	1.48117e-30			5.09
__Blocks	4	574267	143567	374.64	0	374.64	0	48.54
TR	70	143340	2047.71	5.34	1.55186e-32			12.12
AN	1	5.36	5.36	0.01	0.90588	0	0.954556	0
CO	1	21.92	21.92	0.06	0.811052	0.01	0.90828	0
SE	1	709.13	709.13	1.85	0.174164	0.44	0.515051	0.06
__Selection	3	736.41	245.47	0.64	0.589086	0.15	0.925955	0.06
LI	16	25598.5	1599.91	4.18	9.22709e-08			2.16
ET	1	68377.5	68377.5	178.43	2.06216e-36	141.62	0	5.78
EX:AN	1	23.65	23.65	0.06	0.803889	0.05	0.834253	0
EX:CO	1	637.88	637.88	1.66	0.197414	1.24	0.289487	0.05
EX:SE	1	139.1	139.1	0.36	0.547051	0.27	0.61358	0.01
__Selection_X_experiment	3	800.62	266.87	0.7	0.554419	0.52	0.678354	0.06
EX:LI	14	4765.36	340.38	0.89	0.571688			0.4
EX:ET	1	2.8	2.8	0.01	0.931873			0
LI:ET	11	5665.4	515.04	1.34	0.195493			0.48
MO	190	91737.8	482.83	1.26	0.0196371			7.75
Residuals	699	267863	383.21					22.64
lmer_model_1	Df	SS	MS	F	P	F_altern	P_altern	perc_SS
AN	1	4.50096	4.50096	0.011674	0.919032
CO	1	77.0071	77.0071	0.199731	0.662748
SE	1	180.317	180.317	0.467685	0.507308
ET	1	61705	61705	160.043	0.00332554
AN:ET	1	125.108	125.108	0.324488	0.707382
CO:ET	1	112.854	112.854	0.292705	0.603671
SE:ET	1	666.35	666.35	1.7283	0.235221
lmer_model_2	Df	SS	MS	F	P	F_altern	P_altern	perc_SS
EX	1	11057.8	11057.8	28.6414	0.0125751
AN	1	4.21555	4.21555	0.0109189	0.922486
CO	1	31.1565	31.1565	0.0807	0.780514
SE	1	251.12	251.12	0.650437	0.434927
ET	1	64404.5	64404.5	166.817	7.9532e-27
EX:AN	1	52.2272	52.2272	0.135276	0.713116
EX:CO	1	760.335	760.335	1.96938	0.160899
EX:SE	1	203.838	203.838	0.527971	0.467671
EX:ET	1	287.513	287.513	0.744703	0.388408

## Sheet: logy
lm_model_1	Df	SS	MS	F	P	F_altern	P_altern	perc_SS
EX	1	104.53	104.53	1097.73	1.00462e-146			41.24
BL	3	9.36	3.12	32.76	7.45717e-20			3.69
__Blocks	4	113.89	28.47	299.01	0	299.01	0	44.93
TR	70	31.51	0.45	4.73	1.18934e-27			12.43
AN	1	0.0089	0.0089	0.09	0.760097	0.03	0.868071	0
CO	1	0.0021	0.0021	0.02	0.882599	0.01	0.935951	0
SE	1	0.0063	0.0063	0.07	0.796662	0.02	0.888513	0
__Selection	3	0.0173	0.0058	0.06	0.980491	0.02	0.996439	0
LI	16	4.99	0.31	3.27	1.55034e-05			1.97
ET	1	12.69	12.69	133.3	2.11544e-28	116.59	0	5.01
AN:ET	1	0.0524	0.0524	0.55	0.458545	0.41	0.541449	0.02
CO:ET	1	0.11	0.11	1.16	0.282739	0.85	0.382306	0.04
SE:ET	1	0.2	0.2	2.09	0.149068	1.54	0.249388	0.08
__Selection_X_accession	3	0.36	0.12	1.26	0.28569	0.93	0.467576	0.14
LI:ET	8	1.03	0.13	1.35	0.214331			0.41
MO	190	20.68	0.11	1.14	0.115672			8.16
Residuals	717	68.2725	0.0952					26.94
lm_model_2	Df	SS	MS	F	P	F_altern	P_altern	perc_SS
EX	1	104.53	104.53	1128.09	5.54068e-148			41.24
BL	3	9.36	3.12	33.67	2.46622e-20			3.69
__Blocks	4	113.89	28.47	307.28	0	307.28	0	44.93
TR	70	31.51	0.45	4.86	1.42441e-28			12.43
AN	1	0.0089	0.0089	0.1	0.756908	0.03	0.868071	0
CO	1	0.0021	0.0021	0.02	0.880999	0.01	0.935951	0
SE	1	0.0063	0.0063	0.07	0.793935	0.02	0.888513	0
__Selection	3	0.0173	0.0058	0.06	0.979706	0.02	0.996439	0
LI	16	4.99	0.31	3.37	9.47505e-06			1.97
ET	1	12.69	12.69	136.99	5.07673e-29	116.48	0	5.01
EX:AN	1	4.199e-05	4.199e-05	0	0.983023	0	0.985462	0
EX:CO	1	0.36	0.36	3.85	0.0501798	2.95	0.113803	0.14
EX:SE	1	0.12	0.12	1.31	0.251945	1.01	0.336949	0.05
__Selection_X_experiment	3	0.48	0.16	1.72	0.161237	1.32	0.317383	0.19
EX:LI	14	1.49	0.11	1.15	0.313198			0.59
EX:ET	1	1.58	1.58	17.06	4.05039e-05			0.62
LI:ET	11	1.33	0.12	1.3	0.21726			0.52
MO	190	20.7	0.11	1.18	0.0743548			8.17
Residuals	699	64.7675	0.0927					25.56
lmer_model_1	Df	SS	MS	F	P	F_altern	P_altern	perc_SS
AN	1	0.0051006	0.0051006	0.0531902	0.826884
CO	1	0.0656301	0.0656301	0.684405	0.423338
SE	1	0.00146848	0.00146848	0.0153136	0.903477
ET	1	12.6166	12.6166	131.569	0.00597906
AN:ET	1	0.0216815	0.0216815	0.226099	0.75903
CO:ET	1	0.0189544	0.0189544	0.19766	0.669744
SE:ET	1	0.244397	0.244397	2.54862	0.163863
lmer_model_2	Df	SS	MS	F	P	F_altern	P_altern	perc_SS
EX	1	3.26702	3.26702	34.69	0.00967579
AN	1	0.00764083	0.00764083	0.0811322	0.788097
CO	1	0.0447227	0.0447227	0.474876	0.500822
SE	1	0.000210328	0.000210328	0.00223331	0.962959
ET	1	12.8823	12.8823	136.787	1.53497e-23
EX:AN	1	0.000479049	0.000479049	0.00508665	0.943159
EX:CO	1	0.447988	0.447988	4.75685	0.0294708
EX:SE	1	0.178852	0.178852	1.89909	0.168561
EX:ET	1	1.31384	1.31384	13.9507	0.000200519

## Sheet: sqrty
lm_model_1	Df	SS	MS	F	P	F_altern	P_altern	perc_SS
EX	1	1775.34	1775.34	1345.04	1.24408e-166			44.2
BL	3	175.11	58.37	44.22	3.14366e-26			4.36
__Blocks	4	1950.46	487.61	369.43	0	369.43	0	48.56
TR	70	485.16	6.93	5.25	5.70038e-32			12.08
AN	1	0.0609	0.0609	0.05	0.829936	0.01	0.914684	0
CO	1	0.0098	0.0098	0.01	0.931434	0	0.965763	0
SE	1	1.12	1.12	0.85	0.357486	0.22	0.647208	0.03
__Selection	3	1.19	0.4	0.3	0.825082	0.08	0.971472	0.03
LI	16	82.3	5.14	3.9	4.53333e-07			2.05
ET	1	222.23	222.23	168.37	9.8035e-35	136.84	0	5.53
AN:ET	1	0.85	0.85	0.64	0.423583	0.46	0.518133	0.02
CO:ET	1	1.66	1.66	1.26	0.262397	0.9	0.37141	0.04
SE:ET	1	2.95	2.95	2.24	0.135028	1.6	0.242099	0.07
__Selection_X_accession	3	5.46	1.82	1.38	0.24788	0.98	0.447809	0.13
LI:ET	8	14.82	1.85	1.4	0.191472			0.37
MO	190	308.58	1.62	1.23	0.0318719			7.68
Residuals	717	946.38	1.32					23.56
lm_model_2	Df	SS	MS	F	P	F_altern	P_altern	perc_SS
EX	1	1775.34	1775.34	1353.2	1.24008e-165			44.2
BL	3	175.11	58.37	44.49	2.54229e-26			4.36
__Blocks	4	1950.46	487.61	371.67	0	371.67	0	48.56
TR	70	485.16	6.93	5.28	4.8353e-32			12.08
AN	1	0.0609	0.0609	0.05	0.82943	0.01	0.914684	0
CO	1	0.0098	0.0098	0.01	0.931227	0	0.965763	0
SE	1	1.12	1.12	0.85	0.356039	0.22	0.647208	0.03
__Selection	3	1.19	0.4	0.3	0.823762	0.08	0.971472	0.03
LI	16	82.3	5.14	3.92	4.02999e-07			2.05
ET	1	222.23	222.23	169.39	7.86284e-35	135.78	0	5.53
EX:AN	1	0.0256	0.0256	0.02	0.88894	0.01	0.907707	0
EX:CO	1	3.49	3.49	2.66	0.103392	1.92	0.193548	0.09
EX:SE	1	0.8	0.8	0.61	0.435322	0.44	0.521073	0.02
__Selection_X_experiment	3	4.31	1.44	1.1	0.350043	0.79	0.524157	0.11
EX:LI	14	16.07	1.15	0.87	0.586578			0.4
EX:ET	1	6.81	6.81	5.19	0.0229968			0.17
LI:ET	11	20.01	1.82	1.39	0.174111			0.5
MO	190	310.98	1.64	1.25	0.0242995			7.74
Residuals	699	917.06	1.31					22.83
lmer_model_1	Df	SS	MS	F	P	F_altern	P_altern	perc_SS
AN	1	0.0376907	0.0376907	0.0283334	0.873477
CO	1	0.508878	0.508878	0.38254	0.547105
SE	1	0.159958	0.159958	0.120246	0.734659
ET	1	191.839	191.839	144.212	0.0033319
AN:ET	1	0.299986	0.299986	0.22551	0.741303
CO:ET	1	0.362164	0.362164	0.272251	0.616354
SE:ET	1	2.71423	2.71423	2.04038	0.202049
lmer_model_2	Df	SS	MS	F	P	F_altern	P_altern	perc_SS
EX	1	44.1511	44.1511	33.2516	0.010216
AN	1	0.0496924	0.0496924	0.0374249	0.855833
CO	1	0.285066	0.285066	0.214692	0.649741
SE	1	0.255153	0.255153	0.192164	0.668027
ET	1	210.785	210.785	158.749	4.21103e-26
EX:AN	1	0.0809626	0.0809626	0.0609755	0.805021
EX:CO	1	4.29653	4.29653	3.23586	0.0724183
EX:SE	1	1.21483	1.21483	0.914928	0.339096
EX:ET	1	3.20317	3.20317	2.41241	0.12076
