# Supplementary material for: Weak evidence for heritable changes in response to selection by aphids in Arabidopsis accessions
Source: eLife. 2025 Aug 12;14:RP106930. doi: 10.7554/eLife.106930 (PMC12342813; doi:10.7554/eLife.106930)
Supplement: Supplementary file 1. — The files are named as <phenotype > _<data set>.xlsx. For each phenotype, there are analyses with all three accessions (‘all’), only the two accessions with trichomes (‘NoWil3’), or with only one accession (‘OnlyWei0’, ‘OnlyMa0’, and ‘OnlyWil3’). For each of them, there is one version with all data included and one in which the extreme values were removed (‘.outliersRemoved’). For example: bladeArea_all.outliersRemoved.xlsx refers to the analysis of the blade area using all three accessions and removing extreme values. Within each workbook, there are three sheets for untransformed data (‘y’), log-transformed data (‘logy’), and square-root-transformed data (‘sqrty’). Within each sheet, the output of the two models tested either with the regular linear model (lm) or the random effects model (lmer) is given. In case of the regular lm output, alternative F- and p-values (F_altern and P_altern) refer to the tests against the correct error stratum (i.e., nested model). The columns F and P contain the F- and p-values from tests against the residuals. Regarding the model terms: ‘__Blocks’ is the five-level factor of experimental blocks that was split into two contrasts (‘EX’ and ‘BL’); ‘__Selection’ is the four-level factor with the selection treatments that was split into three contrasts (‘AN’, ‘CO’, and ‘SE’). ‘__Selection_X_accession/experiment’ is accordingly the interaction of the four-level factor with the selection treatments and the accession (‘ET’) or the ‘EX’ contrast. Abbreviations: Df: degrees-of-freedom, SS: sum of squares, MS: mean squares, F: F-value, P: p-value, F_altern: F-value of nested model, P_altern: p-value of nested model, perc_SS: % sum of squares explained by the term. [file elife-106930-supp1.zip › Supplementary_data_1/bladeArea_OnlyMa0.xlsx]

## Sheet: y
lm_model_1	Df	SS	MS	F	P	F_altern	P_altern	perc_SS
EX	1	219196	219196	710.35	1.14954e-78			48.04
BL	3	47456.8	15818.9	51.26	2.01662e-26			10.4
__Blocks	4	266653	66663.2	216.04	0	216.04	0	58.44
TR	67	65271.5	974.2	3.16	1.56028e-11			14.31
AN	1	61.11	61.11	0.2	0.656663	0.19	0.671164	0.01
CO	1	0.4	0.4	0	0.971164	0	0.972366	0
SE	1	2.72	2.72	0.01	0.925299	0.01	0.928414	0
__Selection	3	64.23	21.41	0.07	0.976216	0.07	0.976922	0.01
LI	13	4210.85	323.91	1.05	0.403827			0.92
MO	103	33947.2	329.58	1.07	0.333424			7.44
Residuals	279	86092.3	308.57					18.87
lm_model_2	Df	SS	MS	F	P	F_altern	P_altern	perc_SS
EX	1	219196	219196	717.93	2.12862e-77			48.04
BL	3	47456.8	15818.9	51.81	2.19462e-26			10.4
__Blocks	4	266653	66663.2	218.34	0	218.34	0	58.44
TR	67	65271.5	974.2	3.19	1.5162e-11			14.31
AN	1	61.11	61.11	0.2	0.654972	0.19	0.671164	0.01
CO	1	0.4	0.4	0	0.971012	0	0.972366	0
SE	1	2.72	2.72	0.01	0.924906	0.01	0.928414	0
__Selection	3	64.23	21.41	0.07	0.975847	0.07	0.976922	0.01
LI	13	4210.85	323.91	1.06	0.393746			0.92
EX:AN	1	31.24	31.24	0.1	0.749304	0.13	0.726771	0.01
EX:CO	1	1006.81	1006.81	3.3	0.0705111	4.14	0.0666774	0.22
EX:SE	1	117.84	117.84	0.39	0.534967	0.48	0.500753	0.03
__Selection_X_experiment	3	1155.89	385.3	1.26	0.287845	1.58	0.248878	0.26
EX:LI	11	2674.35	243.12	0.8	0.643756			0.59
MO	103	35300.9	342.73	1.12	0.231831			7.74
Residuals	265	80908.4	305.31					17.73
lmer_model_1	Df	SS	MS	F	P	F_altern	P_altern	perc_SS
AN	1	31.451	31.451	0.103254	0.774978
CO	1	52.9415	52.9415	0.173808	0.686135
SE	1	4.42051	4.42051	0.0145126	0.908038
lmer_model_2	Df	SS	MS	F	P	F_altern	P_altern	perc_SS
EX	1	4988.62	4988.62	16.422	0.0265547
AN	1	26.6494	26.6494	0.0877271	0.791236
CO	1	60.0843	60.0843	0.197791	0.666757
SE	1	5.99408	5.99408	0.0197319	0.892895
EX:AN	1	75.7842	75.7842	0.249473	0.617721
EX:CO	1	1086.77	1086.77	3.57754	0.0593732
EX:SE	1	217.04	217.04	0.714472	0.39852

## Sheet: logy
lm_model_1	Df	SS	MS	F	P	F_altern	P_altern	perc_SS
EX	1	58.88	58.88	596.91	2.81899e-71			45.06
BL	3	10.89	3.63	36.79	4.57637e-20			8.33
__Blocks	4	69.76	17.44	176.82	0	176.82	0	53.39
TR	67	23.4	0.35	3.54	9.47559e-14			17.91
AN	1	0.0101	0.0101	0.1	0.749114	0.1	0.752237	0.01
CO	1	0.0266	0.0266	0.27	0.603817	0.27	0.609577	0.02
SE	1	0.12	0.12	1.18	0.279249	1.19	0.294656	0.09
__Selection	3	0.1527	0.0509	0.52	0.671657	0.52	0.673719	0.12
LI	13	1.2638	0.0972	0.99	0.465547			0.97
MO	103	8.5585	0.0831	0.84	0.843981			6.55
Residuals	279	27.5193	0.0986					21.06
lm_model_2	Df	SS	MS	F	P	F_altern	P_altern	perc_SS
EX	1	58.88	58.88	628.77	6.43301e-72			45.06
BL	3	10.89	3.63	38.76	8.4519e-21			8.33
__Blocks	4	69.76	17.44	186.26	0	186.26	0	53.39
TR	67	23.4	0.35	3.73	1.40406e-14			17.91
AN	1	0.0101	0.0101	0.11	0.742751	0.1	0.752237	0.01
CO	1	0.0266	0.0266	0.28	0.594346	0.27	0.609577	0.02
SE	1	0.12	0.12	1.24	0.266857	1.19	0.294656	0.09
__Selection	3	0.1527	0.0509	0.54	0.652979	0.52	0.673719	0.12
LI	13	1.2638	0.0972	1.04	0.414791			0.97
EX:AN	1	0.0122	0.0122	0.13	0.718236	0.09	0.766672	0.01
EX:CO	1	0.69	0.69	7.35	0.00712874	5.22	0.0432555	0.53
EX:SE	1	0.16	0.16	1.68	0.195953	1.19	0.298279	0.12
__Selection_X_experiment	3	0.86	0.29	3.06	0.0289303	2.17	0.149684	0.66
EX:LI	11	1.45	0.13	1.41	0.167963			1.11
MO	103	8.9531	0.0869	0.93	0.664872			6.85
Residuals	265	24.814	0.0936					18.99
lmer_model_1	Df	SS	MS	F	P	F_altern	P_altern	perc_SS
AN	1	0.00234032	0.00234032	0.0246547	0.885153
CO	1	0.0558262	0.0558262	0.588115	0.460398
SE	1	0.0969972	0.0969972	1.02184	0.34609
lmer_model_2	Df	SS	MS	F	P	F_altern	P_altern	perc_SS
EX	1	1.6387	1.6387	17.5161	0.0248201
AN	1	0.00196191	0.00196191	0.020971	0.893794
CO	1	0.0604988	0.0604988	0.646674	0.43975
SE	1	0.101167	0.101167	1.08138	0.333445
EX:AN	1	9.8851e-07	9.8851e-07	1.05662e-05	0.997408
EX:CO	1	0.760221	0.760221	8.12603	0.00458506
EX:SE	1	0.219715	0.219715	2.34854	0.126173

## Sheet: sqrty
lm_model_1	Df	SS	MS	F	P	F_altern	P_altern	perc_SS
EX	1	870.59	870.59	708.65	1.46138e-78			48.44
BL	3	164.75	54.92	44.7	1.27513e-23			9.17
__Blocks	4	1035.34	258.83	210.69	0	210.69	0	57.61
TR	67	281.57	4.2	3.42	4.65956e-13			15.67
AN	1	0.13	0.13	0.11	0.742581	0.11	0.750144	0.01
CO	1	0.0683	0.0683	0.06	0.813717	0.05	0.819118	0
SE	1	0.4	0.4	0.33	0.568918	0.32	0.582169	0.02
__Selection	3	0.6	0.2	0.16	0.921208	0.16	0.92162	0.03
LI	13	16.31	1.25	1.02	0.430422			0.91
MO	103	120.76	1.17	0.95	0.602569			6.72
Residuals	279	342.75	1.23					19.07
lm_model_2	Df	SS	MS	F	P	F_altern	P_altern	perc_SS
EX	1	870.59	870.59	732.62	2.97432e-78			48.44
BL	3	164.75	54.92	46.22	4.68706e-24			9.17
__Blocks	4	1035.34	258.83	217.82	0	217.82	0	57.61
TR	67	281.57	4.2	3.54	1.69804e-13			15.67
AN	1	0.13	0.13	0.11	0.738434	0.11	0.750144	0.01
CO	1	0.0683	0.0683	0.06	0.810661	0.05	0.819118	0
SE	1	0.4	0.4	0.34	0.562483	0.32	0.582169	0.02
__Selection	3	0.6	0.2	0.17	0.917573	0.16	0.92162	0.03
LI	13	16.31	1.25	1.06	0.398169			0.91
EX:AN	1	0.00084975	0.00084975	0	0.978686	0	0.980415	0
EX:CO	1	6.16	6.16	5.19	0.0235582	4.57	0.0557288	0.34
EX:SE	1	0.95	0.95	0.8	0.371986	0.71	0.418891	0.05
__Selection_X_experiment	3	7.11	2.37	2	0.114987	1.76	0.212731	0.39
EX:LI	11	14.82	1.35	1.13	0.334792			0.82
MO	103	126.68	1.23	1.03	0.407642			7.05
Residuals	265	314.9	1.19					17.52
lmer_model_1	Df	SS	MS	F	P	F_altern	P_altern	perc_SS
AN	1	0.045287	0.045287	0.0375541	0.859566
CO	1	0.38737	0.38737	0.321226	0.583544
SE	1	0.368678	0.368678	0.305726	0.598556
lmer_model_2	Df	SS	MS	F	P	F_altern	P_altern	perc_SS
EX	1	21.6222	21.6222	18.0934	0.0235137
AN	1	0.0375498	0.0375498	0.0314215	0.871203
CO	1	0.427742	0.427742	0.357933	0.563345
SE	1	0.392239	0.392239	0.328224	0.58584
EX:AN	1	0.105406	0.105406	0.0882029	0.766629
EX:CO	1	6.79765	6.79765	5.68825	0.0175978
EX:SE	1	1.48926	1.48926	1.2462	0.265015
