# Supplementary material for: Weak evidence for heritable changes in response to selection by aphids in Arabidopsis accessions
Source: eLife. 2025 Aug 12;14:RP106930. doi: 10.7554/eLife.106930 (PMC12342813; doi:10.7554/eLife.106930)
Supplement: Supplementary file 1. — The files are named as <phenotype > _<data set>.xlsx. For each phenotype, there are analyses with all three accessions (‘all’), only the two accessions with trichomes (‘NoWil3’), or with only one accession (‘OnlyWei0’, ‘OnlyMa0’, and ‘OnlyWil3’). For each of them, there is one version with all data included and one in which the extreme values were removed (‘.outliersRemoved’). For example: bladeArea_all.outliersRemoved.xlsx refers to the analysis of the blade area using all three accessions and removing extreme values. Within each workbook, there are three sheets for untransformed data (‘y’), log-transformed data (‘logy’), and square-root-transformed data (‘sqrty’). Within each sheet, the output of the two models tested either with the regular linear model (lm) or the random effects model (lmer) is given. In case of the regular lm output, alternative F- and p-values (F_altern and P_altern) refer to the tests against the correct error stratum (i.e., nested model). The columns F and P contain the F- and p-values from tests against the residuals. Regarding the model terms: ‘__Blocks’ is the five-level factor of experimental blocks that was split into two contrasts (‘EX’ and ‘BL’); ‘__Selection’ is the four-level factor with the selection treatments that was split into three contrasts (‘AN’, ‘CO’, and ‘SE’). ‘__Selection_X_accession/experiment’ is accordingly the interaction of the four-level factor with the selection treatments and the accession (‘ET’) or the ‘EX’ contrast. Abbreviations: Df: degrees-of-freedom, SS: sum of squares, MS: mean squares, F: F-value, P: p-value, F_altern: F-value of nested model, P_altern: p-value of nested model, perc_SS: % sum of squares explained by the term. [file elife-106930-supp1.zip › Supplementary_data_1/bladeArea_OnlyWei0.outliersRemoved.xlsx]

## Sheet: y
lm_model_1	Df	SS	MS	F	P	F_altern	P_altern	perc_SS
EX	1	319300	319300	763.51	1.10833e-91			47.81
BL	3	19353	6450.99	15.43	1.79818e-09			2.9
__Blocks	4	338653	84663.3	202.45	0	202.45	0	50.71
TR	70	111456	1592.22	3.81	4.52255e-17			16.69
AN	1	173.79	173.79	0.42	0.519566	0.21	0.656462	0.03
CO	1	177.87	177.87	0.43	0.514698	0.21	0.652743	0.03
SE	1	1667.76	1667.76	3.99	0.0465658	2.01	0.184415	0.25
__Selection	3	2019.42	673.14	1.61	0.186738	0.81	0.514684	0.31
LI	11	9147.4	831.58	1.99	0.0285049			1.37
MO	87	53116.2	610.53	1.46	0.00911214			7.95
Residuals	367	153481	418.2					22.98
lm_model_2	Df	SS	MS	F	P	F_altern	P_altern	perc_SS
EX	1	319300	319300	754.06	1.24851e-89			47.81
BL	3	19353	6450.99	15.23	2.41514e-09			2.9
__Blocks	4	338653	84663.3	199.94	0	199.94	0	50.71
TR	70	111456	1592.22	3.76	1.43743e-16			16.69
AN	1	173.79	173.79	0.41	0.522174	0.21	0.656462	0.03
CO	1	177.87	177.87	0.42	0.517324	0.21	0.652743	0.03
SE	1	1667.76	1667.76	3.94	0.047964	2.01	0.184415	0.25
__Selection	3	2019.42	673.14	1.59	0.191544	0.81	0.514684	0.31
LI	11	9147.4	831.58	1.96	0.0310406			1.37
EX:AN	1	344.6	344.6	0.81	0.367609	1.05	0.326868	0.05
EX:CO	1	97.11	97.11	0.23	0.632319	0.3	0.596822	0.01
EX:SE	1	351.67	351.67	0.83	0.362748	1.07	0.322175	0.05
__Selection_X_experiment	3	793.38	264.46	0.62	0.599534	0.81	0.515379	0.11
EX:LI	11	3600.07	327.28	0.77	0.667228			0.54
MO	87	52728.9	606.08	1.43	0.013051			7.9
Residuals	353	149474	423.44					22.38
lmer_model_1	Df	SS	MS	F	P	F_altern	P_altern	perc_SS
AN	1	33.3366	33.3366	0.0780189	0.796164
CO	1	195.374	195.374	0.457241	0.516127
SE	1	657.288	657.288	1.53827	0.243191
lmer_model_2	Df	SS	MS	F	P	F_altern	P_altern	perc_SS
EX	1	19839.6	19839.6	46.2163	0.00632279
AN	1	32.7417	32.7417	0.0762717	0.798315
CO	1	192.4	192.4	0.448196	0.520177
SE	1	669.622	669.622	1.55988	0.240074
EX:AN	1	417.131	417.131	0.971705	0.324817
EX:CO	1	147.462	147.462	0.343511	0.558122
EX:SE	1	227.779	227.779	0.53061	0.466763

## Sheet: logy
lm_model_1	Df	SS	MS	F	P	F_altern	P_altern	perc_SS
EX	1	49.35	49.35	807.89	3.11946e-94			49.07
BL	3	2.29	0.76	12.49	8.69406e-08			2.28
__Blocks	4	51.64	12.91	211.34	0	211.34	0	51.35
TR	70	17.27	0.25	4.04	1.60753e-18			17.17
AN	1	0.0013	0.0013	0.02	0.883313	0.01	0.918981	0
CO	1	0.0165	0.0165	0.27	0.603058	0.14	0.719269	0.02
SE	1	0.17	0.17	2.78	0.0962908	1.4	0.262287	0.17
__Selection	3	0.1877	0.0626	1.02	0.381851	0.51	0.680777	0.19
LI	11	1.34	0.12	1.99	0.0282662			1.33
MO	87	8.0277	0.0923	1.51	0.00502116			7.98
Residuals	362	22.1138	0.0611					21.99
lm_model_2	Df	SS	MS	F	P	F_altern	P_altern	perc_SS
EX	1	49.35	49.35	806.42	1.23462e-92			49.07
BL	3	2.29	0.76	12.46	9.25241e-08			2.28
__Blocks	4	51.64	12.91	210.95	0	210.95	0	51.35
TR	70	17.27	0.25	4.03	3.0135e-18			17.17
AN	1	0.0013	0.0013	0.02	0.883422	0.01	0.918981	0
CO	1	0.0165	0.0165	0.27	0.6034	0.14	0.719269	0.02
SE	1	0.17	0.17	2.78	0.0966275	1.4	0.262287	0.17
__Selection	3	0.1877	0.0626	1.02	0.382741	0.51	0.680777	0.19
LI	11	1.34	0.12	1.99	0.0287356			1.33
EX:AN	1	0.0259	0.0259	0.42	0.515691	0.35	0.567655	0.03
EX:CO	1	0.0264	0.0264	0.43	0.511581	0.35	0.563918	0.03
EX:SE	1	0.00041957	0.00041957	0.01	0.934058	0.01	0.941582	0
__Selection_X_experiment	3	0.0527	0.0176	0.29	0.83456	0.24	0.869726	0.06
EX:LI	11	0.8211	0.0746	1.22	0.272087			0.82
MO	87	7.9704	0.0916	1.5	0.00613292			7.92
Residuals	348	21.2972	0.0612					21.17
lmer_model_1	Df	SS	MS	F	P	F_altern	P_altern	perc_SS
AN	1	6.77035e-05	6.77035e-05	0.00107173	0.975765
CO	1	0.0394345	0.0394345	0.624239	0.450338
SE	1	0.0727395	0.0727395	1.15145	0.30859
lmer_model_2	Df	SS	MS	F	P	F_altern	P_altern	perc_SS
EX	1	4.36558	4.36558	68.7429	0.00355206
AN	1	8.45959e-05	8.45959e-05	0.00133209	0.972969
CO	1	0.0401154	0.0401154	0.63168	0.447656
SE	1	0.0744881	0.0744881	1.17293	0.304322
EX:AN	1	0.0433471	0.0433471	0.682568	0.409183
EX:CO	1	0.0419187	0.0419187	0.660075	0.417003
EX:SE	1	0.000114052	0.000114052	0.00179592	0.966218

## Sheet: sqrty
lm_model_1	Df	SS	MS	F	P	F_altern	P_altern	perc_SS
EX	1	984	984	772.85	2.44289e-92			48.39
BL	3	44.9	14.97	11.75	2.27476e-07			2.21
__Blocks	4	1028.89	257.22	202.03	0	202.03	0	50.6
TR	70	330.33	4.72	3.71	2.09677e-16			16.24
AN	1	0.46	0.46	0.36	0.546549	0.17	0.68916	0.02
CO	1	0.8	0.8	0.63	0.429674	0.29	0.601239	0.04
SE	1	3.83	3.83	3.01	0.0838239	1.39	0.262941	0.19
__Selection	3	5.09	1.7	1.33	0.263786	0.62	0.618397	0.25
LI	11	30.24	2.75	2.16	0.0160728			1.49
MO	87	171.85	1.98	1.55	0.00297419			8.45
Residuals	367	467.27	1.27					22.98
lm_model_2	Df	SS	MS	F	P	F_altern	P_altern	perc_SS
EX	1	984	984	768.36	1.29365e-90			48.39
BL	3	44.9	14.97	11.69	2.56145e-07			2.21
__Blocks	4	1028.89	257.22	200.85	0	200.85	0	50.6
TR	70	330.33	4.72	3.68	4.44057e-16			16.24
AN	1	0.46	0.46	0.36	0.547732	0.17	0.68916	0.02
CO	1	0.8	0.8	0.62	0.431037	0.29	0.601239	0.04
SE	1	3.83	3.83	2.99	0.0847584	1.39	0.262941	0.19
__Selection	3	5.09	1.7	1.32	0.26637	0.62	0.618397	0.25
LI	11	30.24	2.75	2.15	0.0168695			1.49
EX:AN	1	0.9	0.9	0.7	0.403541	0.74	0.406926	0.04
EX:CO	1	0.69	0.69	0.54	0.462444	0.58	0.464101	0.03
EX:SE	1	0.94	0.94	0.73	0.392088	0.78	0.395859	0.05
__Selection_X_experiment	3	2.53	0.84	0.66	0.578213	0.7	0.571504	0.12
EX:LI	11	13.25	1.2	0.94	0.501184			0.65
MO	87	171.27	1.97	1.54	0.00370319			8.42
Residuals	353	452.07	1.28					22.23
lmer_model_1	Df	SS	MS	F	P	F_altern	P_altern	perc_SS
AN	1	0.0843618	0.0843618	0.0644824	0.813295
CO	1	0.812748	0.812748	0.621228	0.450142
SE	1	1.39578	1.39578	1.06687	0.325888
lmer_model_2	Df	SS	MS	F	P	F_altern	P_altern	perc_SS
EX	1	81.333	81.333	61.9398	0.00411289
AN	1	0.0853108	0.0853108	0.0649692	0.812617
CO	1	0.81012	0.81012	0.616954	0.451661
SE	1	1.43848	1.43848	1.09549	0.319764
EX:AN	1	1.17112	1.17112	0.891877	0.345511
EX:CO	1	0.949416	0.949416	0.723035	0.395634
EX:SE	1	0.647644	0.647644	0.493219	0.482893
