# Supplementary material for: Weak evidence for heritable changes in response to selection by aphids in Arabidopsis accessions
Source: eLife. 2025 Aug 12;14:RP106930. doi: 10.7554/eLife.106930 (PMC12342813; doi:10.7554/eLife.106930)
Supplement: Supplementary file 1. — The files are named as <phenotype > _<data set>.xlsx. For each phenotype, there are analyses with all three accessions (‘all’), only the two accessions with trichomes (‘NoWil3’), or with only one accession (‘OnlyWei0’, ‘OnlyMa0’, and ‘OnlyWil3’). For each of them, there is one version with all data included and one in which the extreme values were removed (‘.outliersRemoved’). For example: bladeArea_all.outliersRemoved.xlsx refers to the analysis of the blade area using all three accessions and removing extreme values. Within each workbook, there are three sheets for untransformed data (‘y’), log-transformed data (‘logy’), and square-root-transformed data (‘sqrty’). Within each sheet, the output of the two models tested either with the regular linear model (lm) or the random effects model (lmer) is given. In case of the regular lm output, alternative F- and p-values (F_altern and P_altern) refer to the tests against the correct error stratum (i.e., nested model). The columns F and P contain the F- and p-values from tests against the residuals. Regarding the model terms: ‘__Blocks’ is the five-level factor of experimental blocks that was split into two contrasts (‘EX’ and ‘BL’); ‘__Selection’ is the four-level factor with the selection treatments that was split into three contrasts (‘AN’, ‘CO’, and ‘SE’). ‘__Selection_X_accession/experiment’ is accordingly the interaction of the four-level factor with the selection treatments and the accession (‘ET’) or the ‘EX’ contrast. Abbreviations: Df: degrees-of-freedom, SS: sum of squares, MS: mean squares, F: F-value, P: p-value, F_altern: F-value of nested model, P_altern: p-value of nested model, perc_SS: % sum of squares explained by the term. [file elife-106930-supp1.zip › Supplementary_data_1/bladeArea_OnlyWil3.outliersRemoved.xlsx]

## Sheet: y
lm_model_1	Df	SS	MS	F	P	F_altern	P_altern	perc_SS
EX	1	170520	170520	699.28	3.3891e-91			47.42
BL	3	25001.2	8333.75	34.18	9.0922e-20			6.95
__Blocks	4	195522	48880.4	200.45	0	200.45	0	54.37
TR	69	43568.9	631.43	2.59	3.30342e-09			12.12
AN	1	465.47	465.47	1.91	0.167833	1.91	0.19661	0.13
CO	1	1282.1	1282.1	5.26	0.0223464	5.27	0.0445455	0.36
SE	1	2441.54	2441.54	10.01	0.00166878	10.04	0.0100111	0.68
__Selection	3	4189.11	1396.37	5.73	0.00075709	5.74	0.0150625	1.17
LI	10	2431.78	243.18	1	0.444967			0.68
MO	31	12169.8	392.57	1.61	0.022259			3.38
Residuals	417	101686	243.85					28.28
lm_model_2	Df	SS	MS	F	P	F_altern	P_altern	perc_SS
EX	1	170520	170520	692.67	1.23491e-89			47.42
BL	3	25001.2	8333.75	33.85	1.54561e-19			6.95
__Blocks	4	195522	48880.4	198.56	0	198.56	0	54.37
TR	69	43568.9	631.43	2.56	5.48574e-09			12.12
AN	1	465.47	465.47	1.89	0.169877	1.91	0.19661	0.13
CO	1	1282.1	1282.1	5.21	0.0230025	5.27	0.0445455	0.36
SE	1	2441.54	2441.54	9.92	0.00175862	10.04	0.0100111	0.68
__Selection	3	4189.11	1396.37	5.67	0.000819065	5.74	0.0150625	1.17
LI	10	2431.78	243.18	0.99	0.453269			0.68
EX:AN	1	135.26	135.26	0.55	0.458975	0.65	0.438565	0.04
EX:CO	1	382.8	382.8	1.55	0.21313	1.84	0.204557	0.11
EX:SE	1	96.32	96.32	0.39	0.531983	0.46	0.511445	0.03
__Selection_X_experiment	3	614.38	204.79	0.83	0.476909	0.99	0.438255	0.18
EX:LI	10	2078.15	207.82	0.84	0.586232			0.58
MO	31	11706.4	377.62	1.53	0.0361007			3.26
Residuals	404	99456.7	246.18					27.66
lmer_model_1	Df	SS	MS	F	P	F_altern	P_altern	perc_SS
AN	1	187.786	187.786	0.76711	0.400235
CO	1	656.415	656.415	2.68148	0.159789
SE	1	581.456	581.456	2.37527	0.189667
lmer_model_2	Df	SS	MS	F	P	F_altern	P_altern	perc_SS
EX	1	5519.94	5519.94	22.4961	0.0175527
AN	1	193.039	193.039	0.786717	0.394742
CO	1	663.462	663.462	2.7039	0.159854
SE	1	594.429	594.429	2.42256	0.187995
EX:AN	1	22.5689	22.5689	0.0919782	0.761809
EX:CO	1	243.214	243.214	0.991203	0.319956
EX:SE	1	37.664	37.664	0.153497	0.695392

## Sheet: logy
lm_model_1	Df	SS	MS	F	P	F_altern	P_altern	perc_SS
EX	1	49.05	49.05	767.56	3.12052e-96			48.25
BL	3	7.07	2.36	36.89	3.83415e-21			6.96
__Blocks	4	56.12	14.03	219.56	0	219.56	0	55.21
TR	69	14.33	0.21	3.25	1.15771e-13			14.09
AN	1	0.15	0.15	2.32	0.128156	2.46	0.147653	0.15
CO	1	0.31	0.31	4.86	0.0280419	5.15	0.0466277	0.31
SE	1	0.74	0.74	11.6	0.000722792	12.3	0.00566433	0.73
__Selection	3	1.2	0.4	6.26	0.000364652	6.64	0.00960297	1.19
LI	10	0.603	0.0603	0.94	0.492689			0.59
MO	31	3.0153	0.0973	1.52	0.0386279			2.97
Residuals	413	26.3908	0.0639					25.96
lm_model_2	Df	SS	MS	F	P	F_altern	P_altern	perc_SS
EX	1	49.05	49.05	776.34	9.89526e-96			48.25
BL	3	7.07	2.36	37.32	2.7833e-21			6.96
__Blocks	4	56.12	14.03	222.07	0	222.07	0	55.21
TR	69	14.33	0.21	3.29	8.27467e-14			14.09
AN	1	0.15	0.15	2.35	0.126024	2.46	0.147653	0.15
CO	1	0.31	0.31	4.92	0.0271811	5.15	0.0466277	0.31
SE	1	0.74	0.74	11.74	0.000676382	12.3	0.00566433	0.73
__Selection	3	1.2	0.4	6.33	0.000332642	6.64	0.00960297	1.19
LI	10	0.603	0.0603	0.95	0.482939			0.59
EX:AN	1	0.0655	0.0655	1.04	0.309057	0.79	0.395938	0.06
EX:CO	1	0.0056	0.0056	0.09	0.766663	0.07	0.801196	0.01
EX:SE	1	0.36	0.36	5.67	0.0177239	4.3	0.0648877	0.35
__Selection_X_experiment	3	0.43	0.14	2.27	0.0804174	1.72	0.226172	0.42
EX:LI	10	0.8331	0.0833	1.32	0.217982			0.82
MO	31	2.8728	0.0927	1.47	0.0540286			2.83
Residuals	400	25.2709	0.0632					24.86
lmer_model_1	Df	SS	MS	F	P	F_altern	P_altern	perc_SS
AN	1	0.0554335	0.0554335	0.865196	0.371869
CO	1	0.158314	0.158314	2.47093	0.175073
SE	1	0.172827	0.172827	2.69745	0.169435
lmer_model_2	Df	SS	MS	F	P	F_altern	P_altern	perc_SS
EX	1	1.30181	1.30181	20.4213	0.0203081
AN	1	0.055369	0.055369	0.868561	0.371703
CO	1	0.163459	0.163459	2.56414	0.173194
SE	1	0.180823	0.180823	2.83653	0.167229
EX:AN	1	0.0199959	0.0199959	0.313671	0.575704
EX:CO	1	0.00259498	0.00259498	0.0407069	0.840193
EX:SE	1	0.313026	0.313026	4.91036	0.0271806

## Sheet: sqrty
lm_model_1	Df	SS	MS	F	P	F_altern	P_altern	perc_SS
EX	1	707.24	707.24	738.14	2.67597e-94			48.29
BL	3	97.1	32.37	33.78	1.45929e-19			6.63
__Blocks	4	804.34	201.08	209.87	0	209.87	0	54.92
TR	69	185.24	2.68	2.8	1.2387e-10			12.65
AN	1	1.5	1.5	1.57	0.211187	1.74	0.216648	0.1
CO	1	4.27	4.27	4.46	0.0353337	4.94	0.0503884	0.29
SE	1	10.57	10.57	11.03	0.000975562	12.23	0.00574976	0.72
__Selection	3	16.34	5.45	5.69	0.000800758	6.31	0.0112903	1.11
LI	10	8.64	0.86	0.9	0.531583			0.59
MO	31	50.62	1.63	1.7	0.0119538			3.46
Residuals	417	399.54	0.96					27.28
lm_model_2	Df	SS	MS	F	P	F_altern	P_altern	perc_SS
EX	1	707.24	707.24	737.34	3.83942e-93			48.29
BL	3	97.1	32.37	33.74	1.76062e-19			6.63
__Blocks	4	804.34	201.08	209.64	0	209.64	0	54.92
TR	69	185.24	2.68	2.8	1.53568e-10			12.65
AN	1	1.5	1.5	1.57	0.211458	1.74	0.216648	0.1
CO	1	4.27	4.27	4.45	0.0354521	4.94	0.0503884	0.29
SE	1	10.57	10.57	11.02	0.000984341	12.23	0.00574976	0.72
__Selection	3	16.34	5.45	5.68	0.000811362	6.31	0.0112903	1.11
LI	10	8.64	0.86	0.9	0.532534			0.59
EX:AN	1	1.3	1.3	1.36	0.244643	1.24	0.291922	0.09
EX:CO	1	1.06	1.06	1.11	0.293612	1.01	0.338989	0.07
EX:SE	1	1.68	1.68	1.75	0.186722	1.59	0.235279	0.11
__Selection_X_experiment	3	4.04	1.35	1.4	0.241058	1.28	0.333666	0.27
EX:LI	10	10.52	1.05	1.1	0.363154			0.72
MO	31	48.09	1.55	1.62	0.0213697			3.28
Residuals	404	387.51	0.96					26.46
lmer_model_1	Df	SS	MS	F	P	F_altern	P_altern	perc_SS
AN	1	0.470618	0.470618	0.48796	0.499964
CO	1	2.07008	2.07008	2.14636	0.198475
SE	1	2.19086	2.19086	2.27159	0.195089
lmer_model_2	Df	SS	MS	F	P	F_altern	P_altern	perc_SS
EX	1	22.3154	22.3154	23.1342	0.0170078
AN	1	0.486673	0.486673	0.504529	0.493309
CO	1	2.11556	2.11556	2.19318	0.197139
SE	1	2.27683	2.27683	2.36037	0.191608
EX:AN	1	0.464272	0.464272	0.481307	0.488171
EX:CO	1	0.406035	0.406035	0.420933	0.51679
EX:SE	1	1.2388	1.2388	1.28425	0.257689
