# Supplementary material for: Weak evidence for heritable changes in response to selection by aphids in Arabidopsis accessions
Source: eLife. 2025 Aug 12;14:RP106930. doi: 10.7554/eLife.106930 (PMC12342813; doi:10.7554/eLife.106930)
Supplement: Supplementary file 1. — The files are named as <phenotype > _<data set>.xlsx. For each phenotype, there are analyses with all three accessions (‘all’), only the two accessions with trichomes (‘NoWil3’), or with only one accession (‘OnlyWei0’, ‘OnlyMa0’, and ‘OnlyWil3’). For each of them, there is one version with all data included and one in which the extreme values were removed (‘.outliersRemoved’). For example: bladeArea_all.outliersRemoved.xlsx refers to the analysis of the blade area using all three accessions and removing extreme values. Within each workbook, there are three sheets for untransformed data (‘y’), log-transformed data (‘logy’), and square-root-transformed data (‘sqrty’). Within each sheet, the output of the two models tested either with the regular linear model (lm) or the random effects model (lmer) is given. In case of the regular lm output, alternative F- and p-values (F_altern and P_altern) refer to the tests against the correct error stratum (i.e., nested model). The columns F and P contain the F- and p-values from tests against the residuals. Regarding the model terms: ‘__Blocks’ is the five-level factor of experimental blocks that was split into two contrasts (‘EX’ and ‘BL’); ‘__Selection’ is the four-level factor with the selection treatments that was split into three contrasts (‘AN’, ‘CO’, and ‘SE’). ‘__Selection_X_accession/experiment’ is accordingly the interaction of the four-level factor with the selection treatments and the accession (‘ET’) or the ‘EX’ contrast. Abbreviations: Df: degrees-of-freedom, SS: sum of squares, MS: mean squares, F: F-value, P: p-value, F_altern: F-value of nested model, P_altern: p-value of nested model, perc_SS: % sum of squares explained by the term. [file elife-106930-supp1.zip › Supplementary_data_1/bladeArea_all.outliersRemoved.xlsx]

## Sheet: y
lm_model_1	Df	SS	MS	F	P	F_altern	P_altern	perc_SS
EX	1	679053	679053	1946.02	6.23032e-254			41.85
BL	3	83147	27715.7	79.43	6.80034e-47			5.12
__Blocks	4	762200	190550	546.07	0	546.07	0	46.97
TR	70	155609	2222.99	6.37	6.47188e-46			9.59
AN	1	254.03	254.03	0.73	0.3937	0.11	0.742084	0.02
CO	1	1104.6	1104.6	3.17	0.0754594	0.49	0.494895	0.07
SE	1	81.73	81.73	0.23	0.628503	0.04	0.851762	0.01
__Selection	3	1440.36	480.12	1.38	0.248545	0.21	0.887046	0.1
LI	17	38593.6	2270.21	6.51	5.53531e-15			2.38
ET	2	132407	66203.6	189.72	2.2544e-72	148.59	0	8.16
AN:ET	2	873.39	436.7	1.25	0.286453	1.24	0.314804	0.05
CO:ET	2	945.8	472.9	1.36	0.258281	1.34	0.287962	0.06
SE:ET	2	5071.61	2535.8	7.27	0.000729133	7.19	0.0054632	0.31
__Selection_X_accession	6	6890.8	1148.47	3.29	0.00323499	3.26	0.0256089	0.42
LI:ET	17	5996.28	352.72	1.01	0.443			0.37
MO	221	98463.6	445.54	1.28	0.00712589			6.07
Residuals	1207	421176	348.94					25.95
lm_model_2	Df	SS	MS	F	P	F_altern	P_altern	perc_SS
EX	1	679053	679053	1974.7	8.91223e-255			41.85
BL	3	83147	27715.7	80.6	1.85171e-47			5.12
__Blocks	4	762200	190550	554.12	0	554.12	0	46.97
TR	70	155609	2222.99	6.46	1.16851e-46			9.59
AN	1	254.03	254.03	0.74	0.39024	0.11	0.742084	0.02
CO	1	1104.6	1104.6	3.21	0.0733459	0.49	0.494895	0.07
SE	1	81.73	81.73	0.24	0.625986	0.04	0.851762	0.01
__Selection	3	1440.36	480.12	1.4	0.242371	0.21	0.887046	0.1
LI	17	38593.6	2270.21	6.6	2.98116e-15			2.38
ET	2	132407	66203.6	192.52	3.8446e-73	148.8	0	8.16
EX:AN	1	156.76	156.76	0.46	0.499702	0.28	0.604509	0.01
EX:CO	1	93.1	93.1	0.27	0.602937	0.16	0.689433	0.01
EX:SE	1	231.51	231.51	0.67	0.412092	0.41	0.529654	0.01
__Selection_X_experiment	3	481.36	160.45	0.47	0.705634	0.28	0.837634	0.03
EX:LI	15	7353.1	490.21	1.43	0.127261			0.45
EX:ET	2	5114.41	2557.2	7.44	0.000617266			0.32
LI:ET	23	13073.6	568.42	1.65	0.0270782			0.81
MO	221	98323.8	444.9	1.29	0.00491297			6.06
Residuals	1187	408181	343.88					25.15
lmer_model_1	Df	SS	MS	F	P	F_altern	P_altern	perc_SS
AN	1	10.477	10.477	0.0299552	0.869998
CO	1	607.118	607.118	1.73583	0.203838
SE	1	94.9878	94.9878	0.271583	0.607892
ET	2	86826.6	43413.3	124.124	1.82523e-18
AN:ET	2	242.845	121.422	0.347163	0.707646
CO:ET	2	417.748	208.874	0.597199	0.555177
SE:ET	2	1843.78	921.891	2.63581	0.0870552
lmer_model_2	Df	SS	MS	F	P	F_altern	P_altern	perc_SS
EX	1	9431.35	9431.35	27.525	0.0133811
AN	1	0.39956	0.39956	0.0011661	0.974537
CO	1	197.07	197.07	0.57514	0.459008
SE	1	107.294	107.294	0.313133	0.583513
ET	2	87053.2	43526.6	127.03	2.82519e-32
EX:AN	1	160.925	160.925	0.469652	0.493265
EX:CO	1	137.087	137.087	0.400083	0.527156
EX:SE	1	314.306	314.306	0.917289	0.338364
EX:ET	2	9370.79	4685.4	13.6741	1.3226e-06

## Sheet: logy
lm_model_1	Df	SS	MS	F	P	F_altern	P_altern	perc_SS
EX	1	153.41	153.41	2062.75	2.41144e-262			44.72
BL	3	15.68	5.23	70.28	7.42897e-42			4.57
__Blocks	4	169.09	42.27	568.4	0	568.4	0	49.29
TR	70	34.21	0.49	6.57	1.06858e-47			9.97
AN	1	0.0662	0.0662	0.89	0.345528	0.21	0.653111	0.02
CO	1	0.4	0.4	5.35	0.0208987	1.26	0.277758	0.12
SE	1	0.0947	0.0947	1.27	0.259335	0.3	0.591423	0.03
__Selection	3	0.56	0.19	2.5	0.0577379	0.59	0.630751	0.17
LI	17	5.38	0.32	4.25	1.65824e-08			1.57
ET	2	23.36	11.68	157.04	2.87867e-61	135.55	0	6.81
AN:ET	2	0.1885	0.0942	1.27	0.281987	1.15	0.340447	0.05
CO:ET	2	0.092	0.046	0.62	0.539098	0.56	0.581184	0.03
SE:ET	2	0.99	0.5	6.67	0.0013195	6.04	0.0104041	0.29
__Selection_X_accession	6	1.27	0.21	2.85	0.00923643	2.58	0.057628	0.37
LI:ET	17	1.3947	0.082	1.1	0.344605			0.41
MO	221	19.0425	0.0862	1.16	0.0710509			5.55
Residuals	1193	88.7274	0.0744					25.87
lm_model_2	Df	SS	MS	F	P	F_altern	P_altern	perc_SS
EX	1	153.41	153.41	2125.98	1.19046e-265			44.72
BL	3	15.68	5.23	72.44	5.54949e-43			4.57
__Blocks	4	169.09	42.27	585.82	0	585.82	0	49.29
TR	70	34.21	0.49	6.77	2.01053e-49			9.97
AN	1	0.0662	0.0662	0.92	0.338246	0.21	0.653111	0.02
CO	1	0.4	0.4	5.51	0.0190366	1.26	0.277758	0.12
SE	1	0.0947	0.0947	1.31	0.252166	0.3	0.591423	0.03
__Selection	3	0.56	0.19	2.58	0.0521293	0.59	0.630751	0.17
LI	17	5.38	0.32	4.39	7.25574e-09			1.57
ET	2	23.36	11.68	161.85	8.44898e-63	136.11	0	6.81
EX:AN	1	0.0169	0.0169	0.23	0.628439	0.15	0.705793	0
EX:CO	1	0.13	0.13	1.81	0.179247	1.13	0.299608	0.04
EX:SE	1	0.22	0.22	3	0.0835099	1.87	0.184586	0.06
__Selection_X_experiment	3	0.36	0.12	1.68	0.169468	1.05	0.390327	0.1
EX:LI	15	1.4115	0.0941	1.3	0.1917			0.41
EX:ET	2	2.39	1.2	16.57	7.98168e-08			0.7
LI:ET	23	2.66	0.12	1.6	0.0354492			0.78
MO	221	18.963	0.0858	1.19	0.0422017			5.53
Residuals	1173	84.6451	0.0722					24.68
lmer_model_1	Df	SS	MS	F	P	F_altern	P_altern	perc_SS
AN	1	0.00455204	0.00455204	0.061161	0.814034
CO	1	0.220205	0.220205	2.95866	0.103745
SE	1	0.0738251	0.0738251	0.991911	0.332764
ET	2	17.1989	8.59944	115.542	8.68207e-16
AN:ET	2	0.0559814	0.0279907	0.376082	0.687662
CO:ET	2	0.0815097	0.0407548	0.54758	0.583743
SE:ET	2	0.502887	0.251443	3.37838	0.0517146
lmer_model_2	Df	SS	MS	F	P	F_altern	P_altern	perc_SS
EX	1	2.21568	2.21568	30.5334	0.0116703
AN	1	3.53684e-06	3.53684e-06	4.874e-05	0.994712
CO	1	0.114642	0.114642	1.57984	0.225155
SE	1	0.00031857	0.00031857	0.0043901	0.947914
ET	2	16.7884	8.39421	115.678	1.14349e-30
EX:AN	1	0.015264	0.015264	0.210348	0.646568
EX:CO	1	0.166813	0.166813	2.29879	0.129713
EX:SE	1	0.260037	0.260037	3.58348	0.0585734
EX:ET	2	2.0031	1.00155	13.802	1.1654e-06

## Sheet: sqrty
lm_model_1	Df	SS	MS	F	P	F_altern	P_altern	perc_SS
EX	1	2490.25	2490.25	2050.56	2.08794e-262			43.83
BL	3	260.12	86.71	71.4	1.66409e-42			4.58
__Blocks	4	2750.37	687.59	566.19	0	566.19	0	48.41
TR	70	551.27	7.88	6.48	5.53215e-47			9.7
AN	1	0.44	0.44	0.36	0.549418	0.07	0.798454	0.01
CO	1	5.67	5.67	4.67	0.0308861	0.88	0.362321	0.1
SE	1	1.37	1.37	1.13	0.287553	0.21	0.650722	0.02
__Selection	3	7.48	2.49	2.05	0.104641	0.39	0.764939	0.13
LI	17	110.03	6.47	5.33	1.46986e-11			1.94
ET	2	415.34	207.67	171	4.16521e-66	135.75	0	7.31
AN:ET	2	3.4	1.7	1.4	0.24746	1.34	0.288855	0.06
CO:ET	2	1.81	0.91	0.75	0.474461	0.71	0.504029	0.03
SE:ET	2	17.53	8.77	7.22	0.000765449	6.9	0.00638869	0.31
__Selection_X_accession	6	22.74	3.79	3.12	0.00487357	2.98	0.0352991	0.4
LI:ET	17	21.59	1.27	1.05	0.404439			0.38
MO	221	338.07	1.53	1.26	0.0103671			5.95
Residuals	1206	1464.59	1.21					25.78
lm_model_2	Df	SS	MS	F	P	F_altern	P_altern	perc_SS
EX	1	2490.25	2490.25	2071.57	1.77624e-262			43.83
BL	3	260.12	86.71	72.13	7.50175e-43			4.58
__Blocks	4	2750.37	687.59	571.99	0	571.99	0	48.41
TR	70	551.27	7.88	6.55	1.83357e-47			9.7
AN	1	0.44	0.44	0.36	0.547383	0.07	0.798454	0.01
CO	1	5.67	5.67	4.72	0.030045	0.88	0.362321	0.1
SE	1	1.37	1.37	1.14	0.285103	0.21	0.650722	0.02
__Selection	3	7.48	2.49	2.07	0.101816	0.39	0.764939	0.13
LI	17	110.03	6.47	5.38	1.04234e-11			1.94
ET	2	415.34	207.67	172.75	1.43388e-66	135.95	0	7.31
EX:AN	1	0.88	0.88	0.73	0.391724	0.46	0.506258	0.02
EX:CO	1	0.9	0.9	0.75	0.386899	0.47	0.50196	0.02
EX:SE	1	2.1	2.1	1.74	0.186916	1.08	0.30884	0.04
__Selection_X_experiment	3	3.88	1.29	1.08	0.358348	0.67	0.580234	0.08
EX:LI	15	20	1.33	1.11	0.342326			0.35
EX:ET	2	15.29	7.64	6.36	0.00179008			0.27
LI:ET	23	44.52	1.94	1.61	0.0342178			0.78
MO	221	337.6	1.53	1.27	0.0082302			5.94
Residuals	1186	1425.7	1.2					25.09
lmer_model_1	Df	SS	MS	F	P	F_altern	P_altern	perc_SS
AN	1	0.00686573	0.00686573	0.00565062	0.942918
CO	1	2.67715	2.67715	2.20334	0.153697
SE	1	0.837769	0.837769	0.689499	0.415527
ET	2	272.019	136.009	111.938	7.31785e-18
AN:ET	2	0.834705	0.417352	0.343488	0.710213
CO:ET	2	0.829666	0.414833	0.341415	0.712754
SE:ET	2	6.86967	3.43484	2.82693	0.0736633
lmer_model_2	Df	SS	MS	F	P	F_altern	P_altern	perc_SS
EX	1	37.8468	37.8468	31.5309	0.0110915
AN	1	0.0311924	0.0311924	0.025987	0.879011
CO	1	1.34074	1.34074	1.11699	0.304838
SE	1	0.0161286	0.0161286	0.013437	0.909054
ET	2	276.037	138.018	114.986	2.02254e-30
EX:AN	1	0.830409	0.830409	0.69183	0.40569
EX:CO	1	1.273	1.273	1.06056	0.303277
EX:SE	1	2.63019	2.63019	2.19126	0.139035
EX:ET	2	18.3132	9.15659	7.62852	0.000507855
