# Supplementary material for: Weak evidence for heritable changes in response to selection by aphids in Arabidopsis accessions
Source: eLife. 2025 Aug 12;14:RP106930. doi: 10.7554/eLife.106930 (PMC12342813; doi:10.7554/eLife.106930)
Supplement: Supplementary file 1. — The files are named as <phenotype > _<data set>.xlsx. For each phenotype, there are analyses with all three accessions (‘all’), only the two accessions with trichomes (‘NoWil3’), or with only one accession (‘OnlyWei0’, ‘OnlyMa0’, and ‘OnlyWil3’). For each of them, there is one version with all data included and one in which the extreme values were removed (‘.outliersRemoved’). For example: bladeArea_all.outliersRemoved.xlsx refers to the analysis of the blade area using all three accessions and removing extreme values. Within each workbook, there are three sheets for untransformed data (‘y’), log-transformed data (‘logy’), and square-root-transformed data (‘sqrty’). Within each sheet, the output of the two models tested either with the regular linear model (lm) or the random effects model (lmer) is given. In case of the regular lm output, alternative F- and p-values (F_altern and P_altern) refer to the tests against the correct error stratum (i.e., nested model). The columns F and P contain the F- and p-values from tests against the residuals. Regarding the model terms: ‘__Blocks’ is the five-level factor of experimental blocks that was split into two contrasts (‘EX’ and ‘BL’); ‘__Selection’ is the four-level factor with the selection treatments that was split into three contrasts (‘AN’, ‘CO’, and ‘SE’). ‘__Selection_X_accession/experiment’ is accordingly the interaction of the four-level factor with the selection treatments and the accession (‘ET’) or the ‘EX’ contrast. Abbreviations: Df: degrees-of-freedom, SS: sum of squares, MS: mean squares, F: F-value, P: p-value, F_altern: F-value of nested model, P_altern: p-value of nested model, perc_SS: % sum of squares explained by the term. [file elife-106930-supp1.zip › Supplementary_data_1/bladeArea_all.xlsx]

## Sheet: y
lm_model_1	Df	SS	MS	F	P	F_altern	P_altern	perc_SS
EX	1	679053	679053	1946.02	6.23032e-254			41.85
BL	3	83147	27715.7	79.43	6.80034e-47			5.12
__Blocks	4	762200	190550	546.07	0	546.07	0	46.97
TR	70	155609	2222.99	6.37	6.47188e-46			9.59
AN	1	254.03	254.03	0.73	0.3937	0.11	0.742084	0.02
CO	1	1104.6	1104.6	3.17	0.0754594	0.49	0.494895	0.07
SE	1	81.73	81.73	0.23	0.628503	0.04	0.851762	0.01
__Selection	3	1440.36	480.12	1.38	0.248545	0.21	0.887046	0.1
LI	17	38593.6	2270.21	6.51	5.53531e-15			2.38
ET	2	132407	66203.6	189.72	2.2544e-72	148.59	0	8.16
AN:ET	2	873.39	436.7	1.25	0.286453	1.24	0.314804	0.05
CO:ET	2	945.8	472.9	1.36	0.258281	1.34	0.287962	0.06
SE:ET	2	5071.61	2535.8	7.27	0.000729133	7.19	0.0054632	0.31
__Selection_X_accession	6	6890.8	1148.47	3.29	0.00323499	3.26	0.0256089	0.42
LI:ET	17	5996.28	352.72	1.01	0.443			0.37
MO	221	98463.6	445.54	1.28	0.00712589			6.07
Residuals	1207	421176	348.94					25.95
lm_model_2	Df	SS	MS	F	P	F_altern	P_altern	perc_SS
EX	1	679053	679053	1974.7	8.91223e-255			41.85
BL	3	83147	27715.7	80.6	1.85171e-47			5.12
__Blocks	4	762200	190550	554.12	0	554.12	0	46.97
TR	70	155609	2222.99	6.46	1.16851e-46			9.59
AN	1	254.03	254.03	0.74	0.39024	0.11	0.742084	0.02
CO	1	1104.6	1104.6	3.21	0.0733459	0.49	0.494895	0.07
SE	1	81.73	81.73	0.24	0.625986	0.04	0.851762	0.01
__Selection	3	1440.36	480.12	1.4	0.242371	0.21	0.887046	0.1
LI	17	38593.6	2270.21	6.6	2.98116e-15			2.38
ET	2	132407	66203.6	192.52	3.8446e-73	148.8	0	8.16
EX:AN	1	156.76	156.76	0.46	0.499702	0.28	0.604509	0.01
EX:CO	1	93.1	93.1	0.27	0.602937	0.16	0.689433	0.01
EX:SE	1	231.51	231.51	0.67	0.412092	0.41	0.529654	0.01
__Selection_X_experiment	3	481.36	160.45	0.47	0.705634	0.28	0.837634	0.03
EX:LI	15	7353.1	490.21	1.43	0.127261			0.45
EX:ET	2	5114.41	2557.2	7.44	0.000617266			0.32
LI:ET	23	13073.6	568.42	1.65	0.0270782			0.81
MO	221	98323.8	444.9	1.29	0.00491297			6.06
Residuals	1187	408181	343.88					25.15
lmer_model_1	Df	SS	MS	F	P	F_altern	P_altern	perc_SS
AN	1	10.477	10.477	0.0299552	0.869998
CO	1	607.118	607.118	1.73583	0.203838
SE	1	94.9878	94.9878	0.271583	0.607892
ET	2	86826.6	43413.3	124.124	1.82523e-18
AN:ET	2	242.845	121.422	0.347163	0.707646
CO:ET	2	417.748	208.874	0.597199	0.555177
SE:ET	2	1843.78	921.891	2.63581	0.0870552
lmer_model_2	Df	SS	MS	F	P	F_altern	P_altern	perc_SS
EX	1	9431.35	9431.35	27.525	0.0133811
AN	1	0.39956	0.39956	0.0011661	0.974537
CO	1	197.07	197.07	0.57514	0.459008
SE	1	107.294	107.294	0.313133	0.583513
ET	2	87053.2	43526.6	127.03	2.82519e-32
EX:AN	1	160.925	160.925	0.469652	0.493265
EX:CO	1	137.087	137.087	0.400083	0.527156
EX:SE	1	314.306	314.306	0.917289	0.338364
EX:ET	2	9370.79	4685.4	13.6741	1.3226e-06

## Sheet: logy
lm_model_1	Df	SS	MS	F	P	F_altern	P_altern	perc_SS
EX	1	153.59	153.59	1735.32	8.53447e-236			41.5
BL	3	15.93	5.31	59.98	3.81154e-36			4.3
__Blocks	4	169.51	42.38	478.81	0	478.81	0	45.8
TR	70	37.91	0.54	6.12	1.52631e-43			10.24
AN	1	0.0161	0.0161	0.18	0.669849	0.05	0.833246	0
CO	1	0.33	0.33	3.69	0.0548766	0.93	0.348837	0.09
SE	1	0.23	0.23	2.59	0.107901	0.65	0.431037	0.06
__Selection	3	0.57	0.19	2.15	0.0917023	0.54	0.660363	0.15
LI	17	5.99	0.35	3.98	9.56244e-08			1.62
ET	2	22.62	11.31	127.8	4.53405e-51	105.48	0	6.11
AN:ET	2	0.1962	0.0981	1.11	0.33036	1.11	0.352961	0.05
CO:ET	2	0.1894	0.0947	1.07	0.343428	1.07	0.365325	0.05
SE:ET	2	1.06	0.53	5.99	0.00256699	5.99	0.0107345	0.29
__Selection_X_accession	6	1.45	0.24	2.72	0.0124099	2.72	0.0485461	0.39
LI:ET	17	1.5056	0.0886	1	0.454582			0.41
MO	221	23.7	0.11	1.21	0.0274908			6.4
Residuals	1207	106.827	0.0885					28.87
lm_model_2	Df	SS	MS	F	P	F_altern	P_altern	perc_SS
EX	1	153.59	153.59	1773.07	8.7983e-238			41.5
BL	3	15.93	5.31	61.28	7.73205e-37			4.3
__Blocks	4	169.51	42.38	489.23	0	489.23	0	45.8
TR	70	37.91	0.54	6.25	1.14328e-44			10.24
AN	1	0.0161	0.0161	0.19	0.666494	0.05	0.833246	0
CO	1	0.33	0.33	3.77	0.0523121	0.93	0.348837	0.09
SE	1	0.23	0.23	2.64	0.104151	0.65	0.431037	0.06
__Selection	3	0.57	0.19	2.2	0.0862378	0.54	0.660363	0.15
LI	17	5.99	0.35	4.07	5.57525e-08			1.62
ET	2	22.62	11.31	130.58	5.51185e-52	106.06	0	6.11
EX:AN	1	0.0528	0.0528	0.61	0.435262	0.41	0.526031	0.01
EX:CO	1	0.21	0.21	2.46	0.117101	1.67	0.208611	0.06
EX:SE	1	0.35	0.35	4.02	0.0452335	2.73	0.111773	0.09
__Selection_X_experiment	3	0.61	0.2	2.36	0.0697401	1.61	0.214942	0.16
EX:LI	15	1.66	0.11	1.27	0.211071			0.45
EX:ET	2	1.89	0.95	10.92	2.00439e-05			0.51
LI:ET	23	2.93	0.13	1.47	0.0708992			0.79
MO	221	23.57	0.11	1.23	0.0188399			6.37
Residuals	1187	102.82	0.0866					27.78
lmer_model_1	Df	SS	MS	F	P	F_altern	P_altern	perc_SS
AN	1	7.0559e-06	7.0559e-06	7.966e-05	0.993203
CO	1	0.196953	0.196953	2.22357	0.153122
SE	1	0.120758	0.120758	1.36334	0.257175
ET	2	16.2235	8.11174	91.5803	3.70894e-15
AN:ET	2	0.0485328	0.0242664	0.273964	0.76102
CO:ET	2	0.0720315	0.0360158	0.406613	0.668967
SE:ET	2	0.522164	0.261082	2.94758	0.069469
lmer_model_2	Df	SS	MS	F	P	F_altern	P_altern	perc_SS
EX	1	2.65349	2.65349	30.4988	0.0116663
AN	1	0.00342435	0.00342435	0.0393588	0.850927
CO	1	0.0966403	0.0966403	1.11077	0.306174
SE	1	0.0150824	0.0150824	0.173354	0.682187
ET	2	16.2436	8.1218	93.3505	5.98377e-26
EX:AN	1	0.047411	0.047411	0.544933	0.460523
EX:CO	1	0.261919	0.261919	3.01045	0.0829629
EX:SE	1	0.414855	0.414855	4.76827	0.029164
EX:ET	2	1.6663	0.833152	9.5761	7.42263e-05

## Sheet: sqrty
lm_model_1	Df	SS	MS	F	P	F_altern	P_altern	perc_SS
EX	1	2479.11	2479.11	2013.18	1.85073e-259			43.42
BL	3	266.17	88.72	72.05	7.25771e-43			4.66
__Blocks	4	2745.28	686.32	557.33	0	557.33	0	48.08
TR	70	553.02	7.9	6.42	2.44321e-46			9.68
AN	1	0.56	0.56	0.46	0.498359	0.08	0.774544	0.01
CO	1	4.52	4.52	3.67	0.0557513	0.68	0.421999	0.08
SE	1	1.29	1.29	1.05	0.306175	0.19	0.665547	0.02
__Selection	3	6.37	2.12	1.72	0.160152	0.32	0.811909	0.11
LI	17	113.37	6.67	5.42	8.28997e-12			1.99
ET	2	416.41	208.21	169.08	1.84565e-65	134.08	0	7.29
AN:ET	2	3.12	1.56	1.27	0.282304	1.19	0.327009	0.05
CO:ET	2	3.3	1.65	1.34	0.262294	1.26	0.30774	0.06
SE:ET	2	17.65	8.83	7.17	0.00080435	6.76	0.00690471	0.31
__Selection_X_accession	6	24.07	4.01	3.26	0.00350634	3.07	0.0317286	0.42
LI:ET	17	22.19	1.31	1.06	0.38914			0.39
MO	221	343.18	1.55	1.26	0.010062			6.01
Residuals	1207	1486.35	1.23					26.03
lm_model_2	Df	SS	MS	F	P	F_altern	P_altern	perc_SS
EX	1	2479.11	2479.11	2033.02	1.72331e-259			43.42
BL	3	266.17	88.72	72.76	3.37004e-43			4.66
__Blocks	4	2745.28	686.32	562.82	0	562.82	0	48.08
TR	70	553.02	7.9	6.48	8.59247e-47			9.68
AN	1	0.56	0.56	0.46	0.496252	0.08	0.774544	0.01
CO	1	4.52	4.52	3.7	0.0545638	0.68	0.421999	0.08
SE	1	1.29	1.29	1.06	0.303807	0.19	0.665547	0.02
__Selection	3	6.37	2.12	1.74	0.156716	0.32	0.811909	0.11
LI	17	113.37	6.67	5.47	5.92575e-12			1.99
ET	2	416.41	208.21	170.74	6.72085e-66	134.19	0	7.29
EX:AN	1	0.76	0.76	0.62	0.430697	0.38	0.545894	0.01
EX:CO	1	1.29	1.29	1.05	0.304783	0.64	0.432811	0.02
EX:SE	1	2.14	2.14	1.76	0.185375	1.06	0.313489	0.04
__Selection_X_experiment	3	4.18	1.39	1.14	0.330228	0.69	0.566429	0.07
EX:LI	15	21.14	1.41	1.16	0.300873			0.37
EX:ET	2	13.73	6.87	5.63	0.00368556			0.24
LI:ET	23	46.38	2.02	1.65	0.0269819			0.81
MO	221	342.9	1.55	1.27	0.00793455			6.01
Residuals	1187	1447.45	1.22					25.35
lmer_model_1	Df	SS	MS	F	P	F_altern	P_altern	perc_SS
AN	1	0.0110341	0.0110341	0.00894624	0.928294
CO	1	2.47252	2.47252	2.00468	0.172971
SE	1	0.821139	0.821139	0.665767	0.423752
ET	2	276.159	138.079	111.953	1.01196e-17
AN:ET	2	0.760395	0.380198	0.308258	0.7355
CO:ET	2	1.3514	0.675698	0.547845	0.582419
SE:ET	2	7.01181	3.50591	2.84253	0.0729289
lmer_model_2	Df	SS	MS	F	P	F_altern	P_altern	perc_SS
EX	1	37.497	37.497	30.7641	0.0114827
AN	1	0.0181004	0.0181004	0.0148503	0.908535
CO	1	0.97644	0.97644	0.801112	0.383071
SE	1	0.0231304	0.0231304	0.0189772	0.892052
ET	2	279.256	139.628	114.557	2.73103e-30
EX:AN	1	0.72537	0.72537	0.595124	0.440579
EX:CO	1	1.67978	1.67978	1.37816	0.240627
EX:SE	1	2.69435	2.69435	2.21055	0.137308
EX:ET	2	17.3876	8.6938	7.13275	0.000829262
