# Supplementary material for: Weak evidence for heritable changes in response to selection by aphids in Arabidopsis accessions
Source: eLife. 2025 Aug 12;14:RP106930. doi: 10.7554/eLife.106930 (PMC12342813; doi:10.7554/eLife.106930)
Supplement: Supplementary file 1. — The files are named as <phenotype > _<data set>.xlsx. For each phenotype, there are analyses with all three accessions (‘all’), only the two accessions with trichomes (‘NoWil3’), or with only one accession (‘OnlyWei0’, ‘OnlyMa0’, and ‘OnlyWil3’). For each of them, there is one version with all data included and one in which the extreme values were removed (‘.outliersRemoved’). For example: bladeArea_all.outliersRemoved.xlsx refers to the analysis of the blade area using all three accessions and removing extreme values. Within each workbook, there are three sheets for untransformed data (‘y’), log-transformed data (‘logy’), and square-root-transformed data (‘sqrty’). Within each sheet, the output of the two models tested either with the regular linear model (lm) or the random effects model (lmer) is given. In case of the regular lm output, alternative F- and p-values (F_altern and P_altern) refer to the tests against the correct error stratum (i.e., nested model). The columns F and P contain the F- and p-values from tests against the residuals. Regarding the model terms: ‘__Blocks’ is the five-level factor of experimental blocks that was split into two contrasts (‘EX’ and ‘BL’); ‘__Selection’ is the four-level factor with the selection treatments that was split into three contrasts (‘AN’, ‘CO’, and ‘SE’). ‘__Selection_X_accession/experiment’ is accordingly the interaction of the four-level factor with the selection treatments and the accession (‘ET’) or the ‘EX’ contrast. Abbreviations: Df: degrees-of-freedom, SS: sum of squares, MS: mean squares, F: F-value, P: p-value, F_altern: F-value of nested model, P_altern: p-value of nested model, perc_SS: % sum of squares explained by the term. [file elife-106930-supp1.zip › Supplementary_data_1/numberRosetteLeaves_NoWil3.outliersRemoved.xlsx]

## Sheet: y
lm_model_1	Df	SS	MS	F	P	F_altern	P_altern	perc_SS
EX	1	452.27	452.27	603.64	4.78588e-97			28.12
BL	3	22.3	7.43	9.92	2.0586e-06			1.39
__Blocks	4	474.57	118.64	158.35	0	158.35	0	29.51
TR	70	109.08	1.56	2.08	1.97101e-06			6.78
AN	1	1.15	1.15	1.53	0.216392	0.14	0.715461	0.07
CO	1	0.84	0.84	1.12	0.290017	0.1	0.754929	0.05
SE	1	0.47	0.47	0.62	0.429845	0.06	0.815746	0.03
__Selection	3	2.45	0.82	1.09	0.351727	0.1	0.95987	0.15
LI	16	133.29	8.33	11.12	7.01815e-26			8.29
ET	1	186.14	186.14	248.44	3.02901e-48	215.88	0	11.57
AN:ET	1	0.0659	0.0659	0.09	0.766904	0.12	0.735193	0
CO:ET	1	0.18	0.18	0.25	0.620004	0.34	0.574089	0.01
SE:ET	1	0.13	0.13	0.18	0.671883	0.25	0.630205	0.01
__Selection_X_accession	3	0.38	0.13	0.17	0.915862	0.24	0.866917	0.02
LI:ET	8	4.3	0.54	0.72	0.676823			0.27
MO	190	163.83	0.86	1.15	0.104803			10.19
Residuals	713	534.2	0.75					33.22
lm_model_2	Df	SS	MS	F	P	F_altern	P_altern	perc_SS
EX	1	452.27	452.27	600.56	4.55282e-96			28.12
BL	3	22.3	7.43	9.87	2.22514e-06			1.39
__Blocks	4	474.57	118.64	157.54	0	157.54	0	29.51
TR	70	109.08	1.56	2.07	2.42883e-06			6.78
AN	1	1.15	1.15	1.52	0.21758	0.14	0.715461	0.07
CO	1	0.84	0.84	1.12	0.291262	0.1	0.754929	0.05
SE	1	0.47	0.47	0.62	0.431033	0.06	0.815746	0.03
__Selection	3	2.45	0.82	1.09	0.3541	0.1	0.95987	0.15
LI	16	133.29	8.33	11.06	1.17146e-25			8.29
ET	1	186.14	186.14	247.17	7.06004e-48	220.83	0	11.57
EX:AN	1	0.46	0.46	0.61	0.435311	1.06	0.324953	0.03
EX:CO	1	0.44	0.44	0.58	0.447453	1.01	0.337257	0.03
EX:SE	1	0.0158	0.0158	0.02	0.884856	0.04	0.85183	0
__Selection_X_experiment	3	0.91	0.3	0.4	0.751116	0.7	0.570509	0.06
EX:LI	14	13.08	0.93	1.24	0.240465			0.81
EX:ET	1	0.42	0.42	0.55	0.457144			0.03
LI:ET	11	4.75	0.43	0.57	0.850815			0.3
MO	190	160.16	0.84	1.12	0.157381			9.96
Residuals	695	523.39	0.75					32.54
lmer_model_1	Df	SS	MS	F	P	F_altern	P_altern	perc_SS
AN	1	0.30494	0.30494	0.399253	0.556562
CO	1	1.21857	1.21857	1.59546	0.230044
SE	1	0.510398	0.510398	0.668257	0.430861
ET	1	213.543	213.543	279.588	2.11086e-37
AN:ET	1	2.07237e-05	2.07237e-05	2.71333e-05	0.995849
CO:ET	1	0.245721	0.245721	0.321719	0.571711
SE:ET	1	0.0299697	0.0299697	0.0392389	0.84318
lmer_model_2	Df	SS	MS	F	P	F_altern	P_altern	perc_SS
EX	1	48.078	48.078	62.7757	0.00383518
AN	1	0.283188	0.283188	0.36976	0.568882
CO	1	1.37446	1.37446	1.79464	0.202651
SE	1	0.506745	0.506745	0.66166	0.431658
ET	1	219.125	219.125	286.112	5.36902e-40
EX:AN	1	0.330766	0.330766	0.431882	0.511239
EX:CO	1	0.262754	0.262754	0.34308	0.558214
EX:SE	1	0.000868685	0.000868685	0.00113425	0.973141
EX:ET	1	0.552253	0.552253	0.72108	0.396026

## Sheet: logy
lm_model_1	Df	SS	MS	F	P	F_altern	P_altern	perc_SS
EX	1	6.57	6.57	654.98	5.1433e-103			29.54
BL	3	0.289	0.0963	9.61	3.16234e-06			1.3
__Blocks	4	6.85	1.71	170.95	0	170.95	0	30.84
TR	70	1.6173	0.0231	2.3	4.94868e-08			7.28
AN	1	0.014	0.014	1.4	0.237074	0.12	0.731361	0.06
CO	1	0.0072	0.0072	0.72	0.395589	0.06	0.805028	0.03
SE	1	0.0041	0.0041	0.41	0.52168	0.04	0.852255	0.02
__Selection	3	0.0254	0.0085	0.84	0.4697	0.07	0.973279	0.11
LI	16	1.84	0.11	11.47	8.67985e-27			8.28
ET	1	2.52	2.52	251.04	1.1323e-48	223.62	0	11.32
AN:ET	1	6.19e-06	6.19e-06	0	0.980183	0	0.979807	0
CO:ET	1	0.0012	0.0012	0.12	0.726524	0.14	0.72264	0.01
SE:ET	1	0.0021	0.0021	0.2	0.651186	0.23	0.647266	0.01
__Selection_X_accession	3	0.0033	0.0011	0.11	0.954723	0.12	0.945394	0.02
LI:ET	8	0.0726	0.0091	0.91	0.511208			0.33
MO	190	2.1381	0.0113	1.12	0.150462			9.62
Residuals	714	7.1574	0.01					32.2
lm_model_2	Df	SS	MS	F	P	F_altern	P_altern	perc_SS
EX	1	6.57	6.57	652.97	4.20949e-102			29.54
BL	3	0.289	0.0963	9.58	3.31661e-06			1.3
__Blocks	4	6.85	1.71	170.43	0	170.43	0	30.84
TR	70	1.6173	0.0231	2.3	5.89647e-08			7.28
AN	1	0.014	0.014	1.4	0.237802	0.12	0.731361	0.06
CO	1	0.0072	0.0072	0.72	0.396319	0.06	0.805028	0.03
SE	1	0.0041	0.0041	0.41	0.522322	0.04	0.852255	0.02
__Selection	3	0.0254	0.0085	0.84	0.471098	0.07	0.973279	0.11
LI	16	1.84	0.11	11.44	1.28705e-26			8.28
ET	1	2.52	2.52	250.27	2.20159e-48	228.9	0	11.32
EX:AN	1	0.0054	0.0054	0.53	0.464775	0.77	0.398852	0.02
EX:CO	1	0.0053	0.0053	0.53	0.467687	0.76	0.40183	0.02
EX:SE	1	4.423e-05	4.423e-05	0	0.947142	0.01	0.937994	0
__Selection_X_experiment	3	0.0107	0.0036	0.36	0.784968	0.51	0.682003	0.04
EX:LI	14	0.1952	0.0139	1.39	0.153211			0.88
EX:ET	1	0.0014	0.0014	0.14	0.706486			0.01
LI:ET	11	0.0768	0.007	0.69	0.744666			0.35
MO	190	2.0888	0.011	1.09	0.212106			9.4
Residuals	696	6.9983	0.0101					31.49
lmer_model_1	Df	SS	MS	F	P	F_altern	P_altern	perc_SS
AN	1	0.00329701	0.00329701	0.324996	0.592351
CO	1	0.014404	0.014404	1.41984	0.255187
SE	1	0.00552657	0.00552657	0.54477	0.475292
ET	1	2.85753	2.85753	281.675	1.84155e-38
AN:ET	1	0.000740785	0.000740785	0.0730212	0.787254
CO:ET	1	0.00124018	0.00124018	0.122248	0.72721
SE:ET	1	0.000389502	0.000389502	0.0383943	0.844841
lmer_model_2	Df	SS	MS	F	P	F_altern	P_altern	perc_SS
EX	1	0.697497	0.697497	68.5617	0.00337358
AN	1	0.00311256	0.00311256	0.305954	0.601255
CO	1	0.0162013	0.0162013	1.59254	0.22778
SE	1	0.0056174	0.0056174	0.552172	0.471152
ET	1	2.93262	2.93262	288.267	4.47757e-41
EX:AN	1	0.00337713	0.00337713	0.331961	0.564653
EX:CO	1	0.00276112	0.00276112	0.271409	0.602525
EX:SE	1	7.72331e-05	7.72331e-05	0.00759176	0.930588
EX:ET	1	0.00414754	0.00414754	0.40769	0.523313

## Sheet: sqrty
lm_model_1	Df	SS	MS	F	P	F_altern	P_altern	perc_SS
EX	1	15.39	15.39	635.03	1.06215e-100			29
BL	3	0.72	0.24	9.85	2.27341e-06			1.35
__Blocks	4	16.11	4.03	166.14	0	166.14	0	30.35
TR	70	3.7273	0.0532	2.2	2.97193e-07			7.02
AN	1	0.0376	0.0376	1.55	0.213383	0.14	0.716291	0.07
CO	1	0.0234	0.0234	0.96	0.32658	0.09	0.774347	0.04
SE	1	0.014	0.014	0.58	0.447626	0.05	0.824309	0.03
__Selection	3	0.0749	0.025	1.03	0.378315	0.09	0.963978	0.14
LI	16	4.4	0.27	11.33	1.95919e-26			8.28
ET	1	6.08	6.08	251.05	1.14994e-48	221	0	11.46
AN:ET	1	0.00053223	0.00053223	0.02	0.882233	0.03	0.874298	0
CO:ET	1	0.0043	0.0043	0.18	0.672406	0.22	0.65345	0.01
SE:ET	1	0.0057	0.0057	0.23	0.6289	0.28	0.60857	0.01
__Selection_X_accession	3	0.0105	0.0035	0.14	0.932955	0.18	0.909655	0.02
LI:ET	8	0.1596	0.0199	0.82	0.582335			0.3
MO	190	5.231	0.0275	1.14	0.12727			9.86
Residuals	713	17.2799	0.0242					32.56
lm_model_2	Df	SS	MS	F	P	F_altern	P_altern	perc_SS
EX	1	15.39	15.39	632.23	1.01668e-99			29
BL	3	0.72	0.24	9.8	2.43241e-06			1.35
__Blocks	4	16.11	4.03	165.41	0	165.41	0	30.35
TR	70	3.7273	0.0532	2.19	3.65699e-07			7.02
AN	1	0.0376	0.0376	1.54	0.214406	0.14	0.716291	0.07
CO	1	0.0234	0.0234	0.96	0.327658	0.09	0.774347	0.04
SE	1	0.014	0.014	0.57	0.448637	0.05	0.824309	0.03
__Selection	3	0.0749	0.025	1.03	0.380373	0.09	0.963978	0.14
LI	16	4.4	0.27	11.28	3.16045e-26			8.28
ET	1	6.08	6.08	249.94	2.53761e-48	226.09	0	11.46
EX:AN	1	0.0147	0.0147	0.6	0.437876	0.94	0.354094	0.03
EX:CO	1	0.0142	0.0142	0.58	0.445061	0.91	0.361367	0.03
EX:SE	1	0.00039325	0.00039325	0.02	0.898898	0.03	0.877001	0
__Selection_X_experiment	3	0.0293	0.0098	0.4	0.752433	0.62	0.614933	0.06
EX:LI	14	0.4475	0.032	1.31	0.193375			0.84
EX:ET	1	0.00023109	0.00023109	0.01	0.922411			0
LI:ET	11	0.1724	0.0157	0.64	0.791697			0.32
MO	190	5.1132	0.0269	1.11	0.185102			9.63
Residuals	695	16.9183	0.0243					31.88
lmer_model_1	Df	SS	MS	F	P	F_altern	P_altern	perc_SS
AN	1	0.00909397	0.00909397	0.369758	0.569689
CO	1	0.0382979	0.0382979	1.55718	0.234936
SE	1	0.0162105	0.0162105	0.659115	0.433657
ET	1	6.9132	6.9132	281.089	4.56991e-38
AN:ET	1	0.000496436	0.000496436	0.020185	0.887159
CO:ET	1	0.00539634	0.00539634	0.219414	0.640352
SE:ET	1	0.000557328	0.000557328	0.0226608	0.88049
lmer_model_2	Df	SS	MS	F	P	F_altern	P_altern	perc_SS
EX	1	1.62036	1.62036	65.665	0.00359944
AN	1	0.0085224	0.0085224	0.345368	0.580377
CO	1	0.0430007	0.0430007	1.74259	0.208541
SE	1	0.0161136	0.0161136	0.653001	0.434372
ET	1	7.1023	7.1023	287.819	1.19321e-40
EX:AN	1	0.00984479	0.00984479	0.398958	0.527791
EX:CO	1	0.00813179	0.00813179	0.329539	0.566084
EX:SE	1	3.76023e-08	3.76023e-08	1.52382e-06	0.999015
EX:ET	1	7.38489e-06	7.38489e-06	0.000299271	0.986202
