# Supplementary material for: Weak evidence for heritable changes in response to selection by aphids in Arabidopsis accessions
Source: eLife. 2025 Aug 12;14:RP106930. doi: 10.7554/eLife.106930 (PMC12342813; doi:10.7554/eLife.106930)
Supplement: Supplementary file 1. — The files are named as <phenotype > _<data set>.xlsx. For each phenotype, there are analyses with all three accessions (‘all’), only the two accessions with trichomes (‘NoWil3’), or with only one accession (‘OnlyWei0’, ‘OnlyMa0’, and ‘OnlyWil3’). For each of them, there is one version with all data included and one in which the extreme values were removed (‘.outliersRemoved’). For example: bladeArea_all.outliersRemoved.xlsx refers to the analysis of the blade area using all three accessions and removing extreme values. Within each workbook, there are three sheets for untransformed data (‘y’), log-transformed data (‘logy’), and square-root-transformed data (‘sqrty’). Within each sheet, the output of the two models tested either with the regular linear model (lm) or the random effects model (lmer) is given. In case of the regular lm output, alternative F- and p-values (F_altern and P_altern) refer to the tests against the correct error stratum (i.e., nested model). The columns F and P contain the F- and p-values from tests against the residuals. Regarding the model terms: ‘__Blocks’ is the five-level factor of experimental blocks that was split into two contrasts (‘EX’ and ‘BL’); ‘__Selection’ is the four-level factor with the selection treatments that was split into three contrasts (‘AN’, ‘CO’, and ‘SE’). ‘__Selection_X_accession/experiment’ is accordingly the interaction of the four-level factor with the selection treatments and the accession (‘ET’) or the ‘EX’ contrast. Abbreviations: Df: degrees-of-freedom, SS: sum of squares, MS: mean squares, F: F-value, P: p-value, F_altern: F-value of nested model, P_altern: p-value of nested model, perc_SS: % sum of squares explained by the term. [file elife-106930-supp1.zip › Supplementary_data_1/numberRosetteLeaves_NoWil3.xlsx]

## Sheet: y
lm_model_1	Df	SS	MS	F	P	F_altern	P_altern	perc_SS
EX	1	463.61	463.61	598.27	1.407e-96			27.94
BL	3	21.54	7.18	9.26	5.12747e-06			1.3
__Blocks	4	485.15	121.29	156.51	0	156.51	0	29.24
TR	70	112.28	1.6	2.07	2.28359e-06			6.77
AN	1	1.87	1.87	2.41	0.121119	0.23	0.640926	0.11
CO	1	1.14	1.14	1.47	0.224961	0.14	0.71475	0.07
SE	1	0.21	0.21	0.27	0.600313	0.03	0.87444	0.01
__Selection	3	3.22	1.07	1.39	0.245804	0.13	0.940813	0.19
LI	16	132.13	8.26	10.66	1.03341e-24			7.96
ET	1	195.42	195.42	252.18	6.81445e-49	219.35	0	11.78
AN:ET	1	0.29	0.29	0.38	0.539753	0.47	0.51032	0.02
CO:ET	1	0.28	0.28	0.36	0.551431	0.45	0.522187	0.02
SE:ET	1	0.0539	0.0539	0.07	0.792007	0.09	0.77457	0
__Selection_X_accession	3	0.62	0.21	0.27	0.849191	0.34	0.799456	0.04
LI:ET	8	4.92	0.61	0.79	0.609065			0.3
MO	190	169.27	0.89	1.15	0.10631			10.2
Residuals	718	556.4	0.77					33.53
lm_model_2	Df	SS	MS	F	P	F_altern	P_altern	perc_SS
EX	1	463.61	463.61	594.95	1.38977e-95			27.94
BL	3	21.54	7.18	9.21	5.54183e-06			1.3
__Blocks	4	485.15	121.29	155.65	0	155.65	0	29.24
TR	70	112.28	1.6	2.06	2.84705e-06			6.77
AN	1	1.87	1.87	2.4	0.122164	0.23	0.640926	0.11
CO	1	1.14	1.14	1.47	0.226259	0.14	0.71475	0.07
SE	1	0.21	0.21	0.27	0.601329	0.03	0.87444	0.01
__Selection	3	3.22	1.07	1.38	0.248179	0.13	0.940813	0.19
LI	16	132.13	8.26	10.6	1.72381e-24			7.96
ET	1	195.42	195.42	250.78	1.67112e-48	224.1	0	11.78
EX:AN	1	0.72	0.72	0.92	0.337149	1.41	0.260634	0.04
EX:CO	1	0.59	0.59	0.76	0.384688	1.15	0.305809	0.04
EX:SE	1	0.001	0.001	0	0.971263	0	0.965307	0
__Selection_X_experiment	3	1.31	0.44	0.56	0.641477	0.85	0.493232	0.08
EX:LI	14	12.39	0.88	1.14	0.322597			0.75
EX:ET	1	0.73	0.73	0.93	0.33432			0.04
LI:ET	11	5.62	0.51	0.66	0.780644			0.34
MO	190	165.68	0.87	1.12	0.157639			9.98
Residuals	700	545.47	0.78					32.87
lmer_model_1	Df	SS	MS	F	P	F_altern	P_altern	perc_SS
AN	1	0.467284	0.467284	0.590019	0.479962
CO	1	1.49541	1.49541	1.88818	0.194324
SE	1	0.305289	0.305289	0.385475	0.547325
ET	1	224.902	224.902	283.974	1.42985e-37
AN:ET	1	0.0583027	0.0583027	0.0736162	0.786421
CO:ET	1	0.355986	0.355986	0.449488	0.503993
SE:ET	1	0.131778	0.131778	0.16639	0.683789
lmer_model_2	Df	SS	MS	F	P	F_altern	P_altern	perc_SS
EX	1	51.6959	51.6959	65.1804	0.00361556
AN	1	0.426919	0.426919	0.538278	0.495474
CO	1	1.66701	1.66701	2.10184	0.170228
SE	1	0.296066	0.296066	0.373292	0.552499
ET	1	229.038	229.038	288.781	4.20172e-40
EX:AN	1	0.551383	0.551383	0.695207	0.404624
EX:CO	1	0.362229	0.362229	0.456713	0.499349
EX:SE	1	0.0195116	0.0195116	0.024601	0.875403
EX:ET	1	0.819361	0.819361	1.03309	0.30972

## Sheet: logy
lm_model_1	Df	SS	MS	F	P	F_altern	P_altern	perc_SS
EX	1	6.66	6.66	651.71	8.57274e-103			29.41
BL	3	0.2855	0.0952	9.32	4.76733e-06			1.26
__Blocks	4	6.94	1.74	169.92	0	169.92	0	30.67
TR	70	1.6263	0.0232	2.27	8.17984e-08			7.18
AN	1	0.024	0.024	2.35	0.126036	0.21	0.651193	0.11
CO	1	0.0116	0.0116	1.14	0.286619	0.1	0.752547	0.05
SE	1	0.0024	0.0024	0.23	0.630113	0.02	0.886588	0.01
__Selection	3	0.038	0.0127	1.24	0.294728	0.11	0.95179	0.17
LI	16	1.81	0.11	11.05	9.88982e-26			7.98
ET	1	2.61	2.61	255.27	2.1678e-49	225.71	0	11.52
AN:ET	1	0.00097935	0.00097935	0.1	0.756943	0.1	0.762335	0
CO:ET	1	0.0021	0.0021	0.2	0.651875	0.21	0.660388	0.01
SE:ET	1	0.0016	0.0016	0.16	0.69084	0.16	0.698113	0.01
__Selection_X_accession	3	0.0047	0.0016	0.15	0.928005	0.16	0.922944	0.02
LI:ET	8	0.08	0.01	0.98	0.451106			0.35
MO	190	2.1953	0.0116	1.13	0.1355			9.7
Residuals	718	7.3353	0.0102					32.4
lm_model_2	Df	SS	MS	F	P	F_altern	P_altern	perc_SS
EX	1	6.66	6.66	649.44	7.37003e-102			29.41
BL	3	0.2855	0.0952	9.28	5.0187e-06			1.26
__Blocks	4	6.94	1.74	169.32	0	169.32	0	30.67
TR	70	1.6263	0.0232	2.27	9.85204e-08			7.18
AN	1	0.024	0.024	2.34	0.126707	0.21	0.651193	0.11
CO	1	0.0116	0.0116	1.13	0.287467	0.1	0.752547	0.05
SE	1	0.0024	0.0024	0.23	0.630713	0.02	0.886588	0.01
__Selection	3	0.038	0.0127	1.23	0.296301	0.11	0.95179	0.17
LI	16	1.81	0.11	11.01	1.47612e-25			7.98
ET	1	2.61	2.61	254.38	4.43292e-49	230.66	0	11.52
EX:AN	1	0.0089	0.0089	0.86	0.352969	1.14	0.309123	0.04
EX:CO	1	0.0078	0.0078	0.76	0.383354	1	0.338467	0.03
EX:SE	1	3.24e-05	3.24e-05	0	0.955182	0	0.94973	0
__Selection_X_experiment	3	0.0167	0.0056	0.54	0.653236	0.71	0.563717	0.07
EX:LI	14	0.1879	0.0134	1.31	0.195668			0.83
EX:ET	1	0.00043594	0.00043594	0.04	0.836687			0
LI:ET	11	0.0857	0.0078	0.76	0.680617			0.38
MO	190	2.1481	0.0113	1.1	0.190706			9.49
Residuals	700	7.1764	0.0103					31.7
lmer_model_1	Df	SS	MS	F	P	F_altern	P_altern	perc_SS
AN	1	0.0051072	0.0051072	0.492908	0.51382
CO	1	0.0184326	0.0184326	1.77898	0.206091
SE	1	0.00397667	0.00397667	0.383798	0.547887
ET	1	2.92825	2.92825	282.613	2.15461e-38
AN:ET	1	1.91597e-09	1.91597e-09	1.84914e-07	0.999657
CO:ET	1	0.0024734	0.0024734	0.238714	0.626032
SE:ET	1	0.000904789	0.000904789	0.0873234	0.767902
lmer_model_2	Df	SS	MS	F	P	F_altern	P_altern	perc_SS
EX	1	0.718972	0.718972	69.2495	0.0033253
AN	1	0.00476347	0.00476347	0.458805	0.525432
CO	1	0.0204797	0.0204797	1.97255	0.182406
SE	1	0.00388449	0.00388449	0.374143	0.551802
ET	1	2.99652	2.99652	288.617	6.05974e-41
EX:AN	1	0.00612017	0.00612017	0.589478	0.442825
EX:CO	1	0.00445899	0.00445899	0.429478	0.512423
EX:SE	1	0.00042386	0.00042386	0.0408251	0.839924
EX:ET	1	0.003176	0.003176	0.305904	0.580347

## Sheet: sqrty
lm_model_1	Df	SS	MS	F	P	F_altern	P_altern	perc_SS
EX	1	15.73	15.73	631.77	1.67344e-100			28.85
BL	3	0.7	0.23	9.33	4.64727e-06			1.28
__Blocks	4	16.43	4.11	164.94	0	164.94	0	30.13
TR	70	3.8165	0.0545	2.19	3.3256e-07			7
AN	1	0.0593	0.0593	2.38	0.123275	0.22	0.646939	0.11
CO	1	0.0321	0.0321	1.29	0.256924	0.12	0.735882	0.06
SE	1	0.0063	0.0063	0.25	0.615282	0.02	0.881009	0.01
__Selection	3	0.0976	0.0325	1.31	0.27102	0.12	0.947238	0.18
LI	16	4.35	0.27	10.93	2.0885e-25			7.98
ET	1	6.36	6.36	255.37	2.08676e-49	223.87	0	11.66
AN:ET	1	0.0048	0.0048	0.19	0.660171	0.22	0.654547	0.01
CO:ET	1	0.0066	0.0066	0.26	0.60722	0.3	0.601736	0.01
SE:ET	1	0.0029	0.0029	0.11	0.735091	0.13	0.7299	0.01
__Selection_X_accession	3	0.0143	0.0048	0.19	0.902652	0.21	0.884659	0.03
LI:ET	8	0.1785	0.0223	0.9	0.519209			0.33
MO	190	5.3971	0.0284	1.14	0.119592			9.9
Residuals	718	17.8797	0.0249					32.79
lm_model_2	Df	SS	MS	F	P	F_altern	P_altern	perc_SS
EX	1	15.73	15.73	628.49	1.77906e-99			28.85
BL	3	0.7	0.23	9.29	5.00302e-06			1.28
__Blocks	4	16.43	4.11	164.09	0	164.09	0	30.13
TR	70	3.8165	0.0545	2.18	4.19907e-07			7
AN	1	0.0593	0.0593	2.37	0.124262	0.22	0.646939	0.11
CO	1	0.0321	0.0321	1.28	0.258171	0.12	0.735882	0.06
SE	1	0.0063	0.0063	0.25	0.616204	0.02	0.881009	0.01
__Selection	3	0.0976	0.0325	1.3	0.27331	0.12	0.947238	0.18
LI	16	4.35	0.27	10.87	3.45962e-25			7.98
ET	1	6.36	6.36	254.04	5.0136e-49	228.7	0	11.66
EX:AN	1	0.0223	0.0223	0.89	0.345256	1.26	0.286201	0.04
EX:CO	1	0.019	0.019	0.76	0.383993	1.07	0.323403	0.03
EX:SE	1	5.879e-05	5.879e-05	0	0.961361	0	0.955165	0
__Selection_X_experiment	3	0.0414	0.0138	0.55	0.64756	0.78	0.531324	0.07
EX:LI	14	0.4247	0.0303	1.21	0.261149			0.78
EX:ET	1	0.0024	0.0024	0.1	0.757506			0
LI:ET	11	0.1955	0.0178	0.71	0.729673			0.36
MO	190	5.2832	0.0278	1.11	0.173845			9.69
Residuals	700	17.5225	0.025					32.14
lmer_model_1	Df	SS	MS	F	P	F_altern	P_altern	perc_SS
AN	1	0.0134995	0.0134995	0.53273	0.499213
CO	1	0.0463928	0.0463928	1.8308	0.20033
SE	1	0.009801	0.009801	0.386776	0.546492
ET	1	7.20579	7.20579	284.362	3.79537e-38
AN:ET	1	0.00033448	0.00033448	0.0131996	0.908644
CO:ET	1	0.00812463	0.00812463	0.320622	0.572336
SE:ET	1	0.00304041	0.00304041	0.119983	0.729412
lmer_model_2	Df	SS	MS	F	P	F_altern	P_altern	perc_SS
EX	1	1.71778	1.71778	67.6195	0.00343346
AN	1	0.0124776	0.0124776	0.491175	0.51268
CO	1	0.0516828	0.0516828	2.03447	0.176384
SE	1	0.00955725	0.00955725	0.376217	0.550827
ET	1	7.36204	7.36204	289.804	1.06867e-40
EX:AN	1	0.0161497	0.0161497	0.635727	0.425476
EX:CO	1	0.0111929	0.0111929	0.440603	0.507012
EX:SE	1	0.00085824	0.00085824	0.0337842	0.85421
EX:ET	1	0.000482432	0.000482432	0.0189907	0.890425
