# Supplementary material for: Weak evidence for heritable changes in response to selection by aphids in Arabidopsis accessions
Source: eLife. 2025 Aug 12;14:RP106930. doi: 10.7554/eLife.106930 (PMC12342813; doi:10.7554/eLife.106930)
Supplement: Supplementary file 1. — The files are named as <phenotype > _<data set>.xlsx. For each phenotype, there are analyses with all three accessions (‘all’), only the two accessions with trichomes (‘NoWil3’), or with only one accession (‘OnlyWei0’, ‘OnlyMa0’, and ‘OnlyWil3’). For each of them, there is one version with all data included and one in which the extreme values were removed (‘.outliersRemoved’). For example: bladeArea_all.outliersRemoved.xlsx refers to the analysis of the blade area using all three accessions and removing extreme values. Within each workbook, there are three sheets for untransformed data (‘y’), log-transformed data (‘logy’), and square-root-transformed data (‘sqrty’). Within each sheet, the output of the two models tested either with the regular linear model (lm) or the random effects model (lmer) is given. In case of the regular lm output, alternative F- and p-values (F_altern and P_altern) refer to the tests against the correct error stratum (i.e., nested model). The columns F and P contain the F- and p-values from tests against the residuals. Regarding the model terms: ‘__Blocks’ is the five-level factor of experimental blocks that was split into two contrasts (‘EX’ and ‘BL’); ‘__Selection’ is the four-level factor with the selection treatments that was split into three contrasts (‘AN’, ‘CO’, and ‘SE’). ‘__Selection_X_accession/experiment’ is accordingly the interaction of the four-level factor with the selection treatments and the accession (‘ET’) or the ‘EX’ contrast. Abbreviations: Df: degrees-of-freedom, SS: sum of squares, MS: mean squares, F: F-value, P: p-value, F_altern: F-value of nested model, P_altern: p-value of nested model, perc_SS: % sum of squares explained by the term. [file elife-106930-supp1.zip › Supplementary_data_1/numberRosetteLeaves_OnlyMa0.outliersRemoved.xlsx]

## Sheet: y
lm_model_1	Df	SS	MS	F	P	F_altern	P_altern	perc_SS
EX	1	194.18	194.18	212.54	5.33101e-36			28.77
BL	3	5.75	1.92	2.1	0.100816			0.85
__Blocks	4	199.93	49.98	54.71	0	54.71	0	29.62
TR	67	99.03	1.48	1.62	0.00405704			14.67
AN	1	0.0073	0.0073	0.01	0.928724	0.01	0.942841	0
CO	1	0.81	0.81	0.88	0.34832	0.59	0.456782	0.12
SE	1	0.0026	0.0026	0	0.957305	0	0.96577	0
__Selection	3	0.82	0.27	0.3	0.826957	0.2	0.89553	0.12
LI	13	17.82	1.37	1.5	0.11662			2.64
MO	103	107.97	1.05	1.15	0.191373			16
Residuals	273	249.41	0.91					36.95
lm_model_2	Df	SS	MS	F	P	F_altern	P_altern	perc_SS
EX	1	194.18	194.18	210.93	2.29531e-35			28.77
BL	3	5.75	1.92	2.08	0.103045			0.85
__Blocks	4	199.93	49.98	54.29	0	54.29	0	29.62
TR	67	99.03	1.48	1.61	0.0048576			14.67
AN	1	0.0073	0.0073	0.01	0.928998	0.01	0.942841	0
CO	1	0.81	0.81	0.88	0.350199	0.59	0.456782	0.12
SE	1	0.0026	0.0026	0	0.95747	0	0.96577	0
__Selection	3	0.82	0.27	0.3	0.828589	0.2	0.89553	0.12
LI	13	17.82	1.37	1.49	0.121307			2.64
EX:AN	1	1.28	1.28	1.4	0.238534	1.71	0.217487	0.19
EX:CO	1	0.69	0.69	0.75	0.388019	0.92	0.358897	0.1
EX:SE	1	0.0186	0.0186	0.02	0.887078	0.02	0.877782	0
__Selection_X_experiment	3	1.99	0.66	0.72	0.54013	0.88	0.479136	0.29
EX:LI	11	8.26	0.75	0.82	0.624548			1.22
MO	103	108.7	1.06	1.15	0.194985			16.1
Residuals	259	238.43	0.92					35.32
lmer_model_1	Df	SS	MS	F	P	F_altern	P_altern	perc_SS
AN	1	0.307594	0.307594	0.324343	0.570206
CO	1	1.38587	1.38587	1.46134	0.229447
SE	1	0.00742147	0.00742147	0.00782558	0.929673
lmer_model_2	Df	SS	MS	F	P	F_altern	P_altern	perc_SS
EX	1	103.876	103.876	109.723	0.0012161
AN	1	0.233096	0.233096	0.246217	0.620782
CO	1	1.2897	1.2897	1.3623	0.245817
SE	1	0.0180665	0.0180665	0.0190834	0.890387
EX:AN	1	0.807888	0.807888	0.853364	0.356146
EX:CO	1	0.728928	0.728928	0.769959	0.380809
EX:SE	1	0.0122416	0.0122416	0.0129307	0.909527

## Sheet: logy
lm_model_1	Df	SS	MS	F	P	F_altern	P_altern	perc_SS
EX	1	2.45	2.45	232.37	2.03867e-38			30.19
BL	3	0.0648	0.0216	2.05	0.107032			0.8
__Blocks	4	2.51	0.63	59.63	0	59.63	0	30.99
TR	67	1.2422	0.0185	1.76	0.000875372			15.32
AN	1	0.00013321	0.00013321	0.01	0.910543	0.01	0.924921	0
CO	1	0.007	0.007	0.66	0.415964	0.48	0.498654	0.09
SE	1	2.169e-05	2.169e-05	0	0.96384	0	0.969663	0
__Selection	3	0.0071	0.0024	0.23	0.878178	0.17	0.917994	0.09
LI	13	0.1876	0.0144	1.37	0.17343			2.31
MO	103	1.272	0.0123	1.17	0.156681			15.69
Residuals	274	2.886	0.0105					35.6
lm_model_2	Df	SS	MS	F	P	F_altern	P_altern	perc_SS
EX	1	2.45	2.45	230.85	9.52865e-38			30.19
BL	3	0.0648	0.0216	2.04	0.109034			0.8
__Blocks	4	2.51	0.63	59.24	0	59.24	0	30.99
TR	67	1.2422	0.0185	1.75	0.00107242			15.32
AN	1	0.00013321	0.00013321	0.01	0.910839	0.01	0.924921	0
CO	1	0.007	0.007	0.66	0.41753	0.48	0.498654	0.09
SE	1	2.169e-05	2.169e-05	0	0.96396	0	0.969663	0
__Selection	3	0.0071	0.0024	0.22	0.879211	0.17	0.917994	0.09
LI	13	0.1876	0.0144	1.36	0.178504			2.31
EX:AN	1	0.0163	0.0163	1.54	0.215675	1.77	0.210509	0.2
EX:CO	1	0.0067	0.0067	0.64	0.426185	0.73	0.411366	0.08
EX:SE	1	0.00036755	0.00036755	0.03	0.85244	0.04	0.84552	0
__Selection_X_experiment	3	0.0234	0.0078	0.74	0.530935	0.85	0.497129	0.28
EX:LI	11	0.1016	0.0092	0.87	0.569269			1.25
MO	103	1.2764	0.0124	1.17	0.163528			15.74
Residuals	260	2.7566	0.0106					34
lmer_model_1	Df	SS	MS	F	P	F_altern	P_altern	perc_SS
AN	1	0.00117242	0.00117242	0.107467	0.743686
CO	1	0.0119224	0.0119224	1.09284	0.298261
SE	1	1.38339e-07	1.38339e-07	1.26806e-05	0.997165
lmer_model_2	Df	SS	MS	F	P	F_altern	P_altern	perc_SS
EX	1	1.46714	1.46714	134.777	0.00105718
AN	1	0.000642495	0.000642495	0.0590217	0.808518
CO	1	0.0110883	0.0110883	1.01861	0.31521
SE	1	3.65224e-05	3.65224e-05	0.00335507	0.953919
EX:AN	1	0.0100848	0.0100848	0.92642	0.336363
EX:CO	1	0.00623664	0.00623664	0.572918	0.449595
EX:SE	1	4.29255e-05	4.29255e-05	0.00394328	0.949963

## Sheet: sqrty
lm_model_1	Df	SS	MS	F	P	F_altern	P_altern	perc_SS
EX	1	6.09	6.09	223.91	2.23177e-37			29.62
BL	3	0.1696	0.0565	2.08	0.103262			0.83
__Blocks	4	6.26	1.56	57.54	0	57.54	0	30.45
TR	67	3.0703	0.0458	1.69	0.00198453			14.94
AN	1	3.4e-07	3.4e-07	0	0.997181	0	0.997689	0
CO	1	0.0221	0.0221	0.81	0.368314	0.57	0.46532	0.11
SE	1	5.751e-05	5.751e-05	0	0.963347	0	0.969956	0
__Selection	3	0.0221	0.0074	0.27	0.846011	0.19	0.901923	0.11
LI	13	0.5072	0.039	1.44	0.142692			2.47
MO	103	3.2732	0.0318	1.17	0.161406			15.93
Residuals	273	7.4217	0.0272					36.11
lm_model_2	Df	SS	MS	F	P	F_altern	P_altern	perc_SS
EX	1	6.09	6.09	222.32	1.01916e-36			29.62
BL	3	0.1696	0.0565	2.06	0.105389			0.83
__Blocks	4	6.26	1.56	57.13	0	57.13	0	30.45
TR	67	3.0703	0.0458	1.67	0.00240489			14.94
AN	1	3.4e-07	3.4e-07	0	0.997191	0	0.997689	0
CO	1	0.0221	0.0221	0.81	0.370067	0.57	0.46532	0.11
SE	1	5.751e-05	5.751e-05	0	0.96348	0	0.969956	0
__Selection	3	0.0221	0.0074	0.27	0.847396	0.19	0.901923	0.11
LI	13	0.5072	0.039	1.42	0.147651			2.47
EX:AN	1	0.0416	0.0416	1.52	0.218761	1.81	0.206152	0.2
EX:CO	1	0.02	0.02	0.73	0.39376	0.87	0.37185	0.1
EX:SE	1	0.0011	0.0011	0.04	0.844069	0.05	0.834026	0.01
__Selection_X_experiment	3	0.0627	0.0209	0.76	0.515848	0.91	0.469314	0.31
EX:LI	11	0.2536	0.0231	0.84	0.598207			1.23
MO	103	3.287	0.0319	1.17	0.168065			15.99
Residuals	259	7.0916	0.0274					34.51
lmer_model_1	Df	SS	MS	F	P	F_altern	P_altern	perc_SS
AN	1	0.00612028	0.00612028	0.216982	0.642297
CO	1	0.0379958	0.0379958	1.34706	0.248441
SE	1	0.000321734	0.000321734	0.0114064	0.915146
lmer_model_2	Df	SS	MS	F	P	F_altern	P_altern	perc_SS
EX	1	3.41396	3.41396	121.305	0.00113743
AN	1	0.00420186	0.00420186	0.149301	0.69998
CO	1	0.0353094	0.0353094	1.25462	0.265265
SE	1	0.000719322	0.000719322	0.0255591	0.873284
EX:AN	1	0.0261651	0.0261651	0.929704	0.335509
EX:CO	1	0.0201782	0.0201782	0.716975	0.397697
EX:SE	1	0.000494601	0.000494601	0.0175742	0.894607
