# Supplementary material for: Weak evidence for heritable changes in response to selection by aphids in Arabidopsis accessions
Source: eLife. 2025 Aug 12;14:RP106930. doi: 10.7554/eLife.106930 (PMC12342813; doi:10.7554/eLife.106930)
Supplement: Supplementary file 1. — The files are named as <phenotype > _<data set>.xlsx. For each phenotype, there are analyses with all three accessions (‘all’), only the two accessions with trichomes (‘NoWil3’), or with only one accession (‘OnlyWei0’, ‘OnlyMa0’, and ‘OnlyWil3’). For each of them, there is one version with all data included and one in which the extreme values were removed (‘.outliersRemoved’). For example: bladeArea_all.outliersRemoved.xlsx refers to the analysis of the blade area using all three accessions and removing extreme values. Within each workbook, there are three sheets for untransformed data (‘y’), log-transformed data (‘logy’), and square-root-transformed data (‘sqrty’). Within each sheet, the output of the two models tested either with the regular linear model (lm) or the random effects model (lmer) is given. In case of the regular lm output, alternative F- and p-values (F_altern and P_altern) refer to the tests against the correct error stratum (i.e., nested model). The columns F and P contain the F- and p-values from tests against the residuals. Regarding the model terms: ‘__Blocks’ is the five-level factor of experimental blocks that was split into two contrasts (‘EX’ and ‘BL’); ‘__Selection’ is the four-level factor with the selection treatments that was split into three contrasts (‘AN’, ‘CO’, and ‘SE’). ‘__Selection_X_accession/experiment’ is accordingly the interaction of the four-level factor with the selection treatments and the accession (‘ET’) or the ‘EX’ contrast. Abbreviations: Df: degrees-of-freedom, SS: sum of squares, MS: mean squares, F: F-value, P: p-value, F_altern: F-value of nested model, P_altern: p-value of nested model, perc_SS: % sum of squares explained by the term. [file elife-106930-supp1.zip › Supplementary_data_1/numberRosetteLeaves_OnlyMa0.xlsx]

## Sheet: y
lm_model_1	Df	SS	MS	F	P	F_altern	P_altern	perc_SS
EX	1	201.6	201.6	208	1.38439e-35			28.3
BL	3	5.67	1.89	1.95	0.121856			0.8
__Blocks	4	207.27	51.82	53.46	0	53.46	0	29.1
TR	67	102.86	1.54	1.58	0.00564449			14.44
AN	1	0.28	0.28	0.29	0.590952	0.2	0.661749	0.04
CO	1	1.48	1.48	1.53	0.21729	1.06	0.32232	0.21
SE	1	0.0751	0.0751	0.08	0.780898	0.05	0.820419	0.01
__Selection	3	1.84	0.61	0.63	0.594886	0.44	0.729918	0.26
LI	13	18.2	1.4	1.44	0.138461			2.56
MO	103	112.64	1.09	1.13	0.220479			15.81
Residuals	278	269.45	0.97					37.83
lm_model_2	Df	SS	MS	F	P	F_altern	P_altern	perc_SS
EX	1	201.6	201.6	207.1	4.6512e-35			28.3
BL	3	5.67	1.89	1.94	0.123315			0.8
__Blocks	4	207.27	51.82	53.23	0	53.23	0	29.1
TR	67	102.86	1.54	1.58	0.00634901			14.44
AN	1	0.28	0.28	0.29	0.591778	0.2	0.661749	0.04
CO	1	1.48	1.48	1.52	0.21834	1.06	0.32232	0.21
SE	1	0.0751	0.0751	0.08	0.781371	0.05	0.820419	0.01
__Selection	3	1.84	0.61	0.63	0.596659	0.44	0.729918	0.26
LI	13	18.2	1.4	1.44	0.141568			2.56
EX:AN	1	1.94	1.94	2	0.158796	2.72	0.127535	0.27
EX:CO	1	1.1	1.1	1.13	0.289747	1.53	0.241729	0.15
EX:SE	1	0.0034	0.0034	0	0.953212	0	0.946615	0
__Selection_X_experiment	3	3.04	1.01	1.04	0.374499	1.42	0.289947	0.42
EX:LI	11	7.87	0.72	0.74	0.704423			1.11
MO	103	114.18	1.11	1.14	0.205696			16.03
Residuals	264	256.99	0.97					36.08
lmer_model_1	Df	SS	MS	F	P	F_altern	P_altern	perc_SS
AN	1	0.873602	0.873602	0.866035	0.35421
CO	1	1.99128	1.99128	1.97403	0.163005
SE	1	0.063799	0.063799	0.0632463	0.801918
lmer_model_2	Df	SS	MS	F	P	F_altern	P_altern	perc_SS
EX	1	117.644	117.644	117.444	0.00106106
AN	1	0.70119	0.70119	0.699998	0.404729
CO	1	1.85743	1.85743	1.85427	0.176274
SE	1	0.0355699	0.0355699	0.0355094	0.850893
EX:AN	1	1.28804	1.28804	1.28585	0.257472
EX:CO	1	0.98094	0.98094	0.979273	0.323028
EX:SE	1	0.0154732	0.0154732	0.0154469	0.901156

## Sheet: logy
lm_model_1	Df	SS	MS	F	P	F_altern	P_altern	perc_SS
EX	1	2.5	2.5	227.87	5.14852e-38			29.68
BL	3	0.0659	0.022	2	0.113575			0.78
__Blocks	4	2.56	0.64	58.47	0	58.47	0	30.46
TR	67	1.2583	0.0188	1.71	0.00142447			14.96
AN	1	0.0013	0.0013	0.12	0.732543	0.08	0.775805	0.02
CO	1	0.015	0.015	1.37	0.24335	0.99	0.338462	0.18
SE	1	0.001	0.001	0.1	0.757769	0.07	0.797113	0.01
__Selection	3	0.0173	0.0058	0.53	0.664486	0.38	0.768827	0.21
LI	13	0.1971	0.0152	1.38	0.166233			2.34
MO	103	1.3295	0.0129	1.18	0.148984			15.81
Residuals	278	3.0457	0.011					36.21
lm_model_2	Df	SS	MS	F	P	F_altern	P_altern	perc_SS
EX	1	2.5	2.5	226.94	1.96129e-37			29.68
BL	3	0.0659	0.022	2	0.114911			0.78
__Blocks	4	2.56	0.64	58.23	0	58.23	0	30.46
TR	67	1.2583	0.0188	1.71	0.00164426			14.96
AN	1	0.0013	0.0013	0.12	0.733083	0.08	0.775805	0.02
CO	1	0.015	0.015	1.36	0.244366	0.99	0.338462	0.18
SE	1	0.001	0.001	0.09	0.758261	0.07	0.797113	0.01
__Selection	3	0.0173	0.0058	0.52	0.66597	0.38	0.768827	0.21
LI	13	0.1971	0.0152	1.38	0.169479			2.34
EX:AN	1	0.0243	0.0243	2.21	0.138255	2.84	0.120296	0.29
EX:CO	1	0.0119	0.0119	1.08	0.299691	1.39	0.264036	0.14
EX:SE	1	8.06e-06	8.06e-06	0	0.978432	0	0.976097	0
__Selection_X_experiment	3	0.0362	0.0121	1.1	0.350854	1.41	0.292638	0.43
EX:LI	11	0.0943	0.0086	0.78	0.660539			1.12
MO	103	1.3405	0.013	1.18	0.145087			15.94
Residuals	264	2.9042	0.011					34.53
lmer_model_1	Df	SS	MS	F	P	F_altern	P_altern	perc_SS
AN	1	0.00591907	0.00591907	0.518971	0.472888
CO	1	0.0198972	0.0198972	1.74454	0.189471
SE	1	0.000525302	0.000525302	0.0460573	0.83048
lmer_model_2	Df	SS	MS	F	P	F_altern	P_altern	perc_SS
EX	1	1.53382	1.53382	135.506	0.00104007
AN	1	0.00433561	0.00433561	0.383029	0.537352
CO	1	0.0185419	0.0185419	1.63808	0.203484
SE	1	0.000249096	0.000249096	0.0220064	0.882353
EX:AN	1	0.0164133	0.0164133	1.45004	0.229216
EX:CO	1	0.0101849	0.0101849	0.899784	0.343469
EX:SE	1	0.0001157	0.0001157	0.0102215	0.919525

## Sheet: sqrty
lm_model_1	Df	SS	MS	F	P	F_altern	P_altern	perc_SS
EX	1	6.29	6.29	219.66	5.0542e-37			29.15
BL	3	0.1699	0.0566	1.98	0.1177			0.79
__Blocks	4	6.46	1.62	56.4	0	56.4	0	29.94
TR	67	3.1791	0.0474	1.66	0.00266994			14.72
AN	1	0.0053	0.0053	0.18	0.668263	0.13	0.723681	0.02
CO	1	0.0413	0.0413	1.44	0.230909	1.02	0.330375	0.19
SE	1	0.0025	0.0025	0.09	0.767609	0.06	0.807162	0.01
__Selection	3	0.0491	0.0164	0.57	0.634514	0.41	0.751902	0.22
LI	13	0.5252	0.0404	1.41	0.153888			2.43
MO	103	3.4122	0.0331	1.16	0.178133			15.8
Residuals	278	7.9662	0.0287					36.89
lm_model_2	Df	SS	MS	F	P	F_altern	P_altern	perc_SS
EX	1	6.29	6.29	218.75	1.82586e-36			29.15
BL	3	0.1699	0.0566	1.97	0.119084			0.79
__Blocks	4	6.46	1.62	56.16	0	56.16	0	29.94
TR	67	3.1791	0.0474	1.65	0.00304439			14.72
AN	1	0.0053	0.0053	0.18	0.66893	0.13	0.723681	0.02
CO	1	0.0413	0.0413	1.44	0.231934	1.02	0.330375	0.19
SE	1	0.0025	0.0025	0.09	0.768091	0.06	0.807162	0.01
__Selection	3	0.0491	0.0164	0.57	0.636116	0.41	0.751902	0.22
LI	13	0.5252	0.0404	1.4	0.157063			2.43
EX:AN	1	0.0608	0.0608	2.11	0.147188	2.78	0.123633	0.28
EX:CO	1	0.0318	0.0318	1.1	0.294436	1.45	0.253551	0.15
EX:SE	1	4.84e-06	4.84e-06	0	0.989658	0	0.988394	0
__Selection_X_experiment	3	0.0926	0.0309	1.07	0.36124	1.41	0.291788	0.43
EX:LI	11	0.2406	0.0219	0.76	0.679591			1.11
MO	103	3.4486	0.0335	1.16	0.16991			15.97
Residuals	264	7.5967	0.0288					35.18
lmer_model_1	Df	SS	MS	F	P	F_altern	P_altern	perc_SS
AN	1	0.0197068	0.0197068	0.660625	0.41819
CO	1	0.0551263	0.0551263	1.84798	0.176965
SE	1	0.00159085	0.00159085	0.0533297	0.817808
lmer_model_2	Df	SS	MS	F	P	F_altern	P_altern	perc_SS
EX	1	3.78134	3.78134	127.693	0.00103561
AN	1	0.0151214	0.0151214	0.510638	0.476482
CO	1	0.051389	0.051389	1.73537	0.190668
SE	1	0.000815164	0.000815164	0.0275275	0.868541
EX:AN	1	0.0406769	0.0406769	1.37363	0.241867
EX:CO	1	0.0277388	0.0277388	0.936719	0.333762
EX:SE	1	0.00037955	0.00037955	0.0128171	0.909923
