# Supplementary material for: Weak evidence for heritable changes in response to selection by aphids in Arabidopsis accessions
Source: eLife. 2025 Aug 12;14:RP106930. doi: 10.7554/eLife.106930 (PMC12342813; doi:10.7554/eLife.106930)
Supplement: Supplementary file 1. — The files are named as <phenotype > _<data set>.xlsx. For each phenotype, there are analyses with all three accessions (‘all’), only the two accessions with trichomes (‘NoWil3’), or with only one accession (‘OnlyWei0’, ‘OnlyMa0’, and ‘OnlyWil3’). For each of them, there is one version with all data included and one in which the extreme values were removed (‘.outliersRemoved’). For example: bladeArea_all.outliersRemoved.xlsx refers to the analysis of the blade area using all three accessions and removing extreme values. Within each workbook, there are three sheets for untransformed data (‘y’), log-transformed data (‘logy’), and square-root-transformed data (‘sqrty’). Within each sheet, the output of the two models tested either with the regular linear model (lm) or the random effects model (lmer) is given. In case of the regular lm output, alternative F- and p-values (F_altern and P_altern) refer to the tests against the correct error stratum (i.e., nested model). The columns F and P contain the F- and p-values from tests against the residuals. Regarding the model terms: ‘__Blocks’ is the five-level factor of experimental blocks that was split into two contrasts (‘EX’ and ‘BL’); ‘__Selection’ is the four-level factor with the selection treatments that was split into three contrasts (‘AN’, ‘CO’, and ‘SE’). ‘__Selection_X_accession/experiment’ is accordingly the interaction of the four-level factor with the selection treatments and the accession (‘ET’) or the ‘EX’ contrast. Abbreviations: Df: degrees-of-freedom, SS: sum of squares, MS: mean squares, F: F-value, P: p-value, F_altern: F-value of nested model, P_altern: p-value of nested model, perc_SS: % sum of squares explained by the term. [file elife-106930-supp1.zip › Supplementary_data_1/numberRosetteLeaves_OnlyWei0.outliersRemoved.xlsx]

## Sheet: y
lm_model_1	Df	SS	MS	F	P	F_altern	P_altern	perc_SS
EX	1	212.87	212.87	380.85	8.86741e-59			36.2
BL	3	32.13	10.71	19.16	1.43636e-11			5.46
__Blocks	4	245	61.25	109.58	0	109.58	0	41.66
TR	70	68.69	0.98	1.76	0.000512308			11.68
AN	1	0.87	0.87	1.55	0.213584	0.56	0.471783	0.15
CO	1	0.00075233	0.00075233	0	0.970754	0	0.982886	0
SE	1	0.63	0.63	1.13	0.288448	0.4	0.537898	0.11
__Selection	3	1.5	0.5	0.89	0.444034	0.32	0.810815	0.26
LI	11	17.19	1.56	2.8	0.00164731			2.92
MO	87	49.41	0.57	1.02	0.448408			8.4
Residuals	369	206.25	0.56					35.07
lm_model_2	Df	SS	MS	F	P	F_altern	P_altern	perc_SS
EX	1	212.87	212.87	381.63	3.14219e-58			36.2
BL	3	32.13	10.71	19.2	1.46563e-11			5.46
__Blocks	4	245	61.25	109.81	0	109.81	0	41.66
TR	70	68.69	0.98	1.76	0.00051608			11.68
AN	1	0.87	0.87	1.56	0.213149	0.56	0.471783	0.15
CO	1	0.00075233	0.00075233	0	0.970724	0	0.982886	0
SE	1	0.63	0.63	1.13	0.287984	0.4	0.537898	0.11
__Selection	3	1.5	0.5	0.9	0.443143	0.32	0.810815	0.26
LI	11	17.19	1.56	2.8	0.00163156			2.92
EX:AN	1	0.0414	0.0414	0.07	0.785522	0.05	0.834797	0.01
EX:CO	1	0.0166	0.0166	0.03	0.86309	0.02	0.894801	0
EX:SE	1	0.0034	0.0034	0.01	0.937501	0	0.95204	0
__Selection_X_experiment	3	0.0614	0.0205	0.04	0.990581	0.02	0.99513	0.01
EX:LI	11	9.98	0.91	1.63	0.0895199			1.7
MO	87	47.6	0.55	0.98	0.531612			8.1
Residuals	355	198.02	0.56					33.67
lmer_model_1	Df	SS	MS	F	P	F_altern	P_altern	perc_SS
AN	1	0.0491765	0.0491765	0.0879109	0.778885
CO	1	0.218415	0.218415	0.390452	0.546907
SE	1	0.297087	0.297087	0.531091	0.485175
lmer_model_2	Df	SS	MS	F	P	F_altern	P_altern	perc_SS
EX	1	12.0717	12.0717	21.4355	0.0188391
AN	1	0.0489068	0.0489068	0.0868428	0.780151
CO	1	0.222756	0.222756	0.395544	0.54434
SE	1	0.298075	0.298075	0.529285	0.485858
EX:AN	1	0.00238428	0.00238428	0.00423372	0.948148
EX:CO	1	0.0581218	0.0581218	0.103206	0.748159
EX:SE	1	0.013313	0.013313	0.0236396	0.877874

## Sheet: logy
lm_model_1	Df	SS	MS	F	P	F_altern	P_altern	perc_SS
EX	1	3.47	3.47	400.58	7.26143e-61			37.14
BL	3	0.51	0.17	19.7	7.25334e-12			5.48
__Blocks	4	3.98	0.99	114.92	0	114.92	0	42.62
TR	70	1.1058	0.0158	1.83	0.000214367			11.85
AN	1	0.016	0.016	1.85	0.17494	0.64	0.43968	0.17
CO	1	1.267e-05	1.267e-05	0	0.969502	0	0.982399	0
SE	1	0.0067	0.0067	0.78	0.37894	0.27	0.613606	0.07
__Selection	3	0.0227	0.0076	0.87	0.454184	0.3	0.821671	0.24
LI	11	0.2736	0.0249	2.87	0.00123082			2.93
MO	87	0.7607	0.0087	1.01	0.462204			8.15
Residuals	369	3.1938	0.0087					34.21
lm_model_2	Df	SS	MS	F	P	F_altern	P_altern	perc_SS
EX	1	3.47	3.47	402.87	1.99717e-60			37.14
BL	3	0.51	0.17	19.81	6.77323e-12			5.48
__Blocks	4	3.98	0.99	115.57	0	115.57	0	42.62
TR	70	1.1058	0.0158	1.84	0.00019954			11.85
AN	1	0.016	0.016	1.86	0.173751	0.64	0.43968	0.17
CO	1	1.267e-05	1.267e-05	0	0.969416	0	0.982399	0
SE	1	0.0067	0.0067	0.78	0.377609	0.27	0.613606	0.07
__Selection	3	0.0227	0.0076	0.88	0.451637	0.3	0.821671	0.24
LI	11	0.2736	0.0249	2.89	0.00117234			2.93
EX:AN	1	0.0007274	0.0007274	0.08	0.771432	0.05	0.829946	0.01
EX:CO	1	0.00090955	0.00090955	0.11	0.745303	0.06	0.810257	0.01
EX:SE	1	1.686e-05	1.686e-05	0	0.964722	0	0.973889	0
__Selection_X_experiment	3	0.00165381	0.00055127	0.06	0.97881	0.04	0.990077	0.02
EX:LI	11	0.1654	0.015	1.75	0.0619439			1.77
MO	87	0.7322	0.0084	0.98	0.538737			7.84
Residuals	355	3.0552	0.0086					32.73
lmer_model_1	Df	SS	MS	F	P	F_altern	P_altern	perc_SS
AN	1	0.000842223	0.000842223	0.0971889	0.767666
CO	1	0.00388177	0.00388177	0.447939	0.519183
SE	1	0.00339686	0.00339686	0.391983	0.547092
lmer_model_2	Df	SS	MS	F	P	F_altern	P_altern	perc_SS
EX	1	0.193599	0.193599	22.1938	0.0179829
AN	1	0.000840558	0.000840558	0.09636	0.768583
CO	1	0.00393209	0.00393209	0.450767	0.517878
SE	1	0.00341034	0.00341034	0.390955	0.547575
EX:AN	1	4.90833e-05	4.90833e-05	0.00562682	0.940237
EX:CO	1	0.000242342	0.000242342	0.0277817	0.867695
EX:SE	1	8.54707e-07	8.54707e-07	9.79821e-05	0.992107

## Sheet: sqrty
lm_model_1	Df	SS	MS	F	P	F_altern	P_altern	perc_SS
EX	1	7.77	7.77	393.5	4.01266e-60			36.81
BL	3	1.16	0.39	19.52	9.06307e-12			5.48
__Blocks	4	8.93	2.23	113.02	0	113.02	0	42.29
TR	70	2.4834	0.0355	1.8	0.000306964			11.77
AN	1	0.0341	0.0341	1.73	0.189643	0.61	0.452453	0.16
CO	1	2.553e-05	2.553e-05	0	0.971337	0	0.983377	0
SE	1	0.0182	0.0182	0.92	0.337565	0.32	0.580659	0.09
__Selection	3	0.0523	0.0174	0.88	0.449794	0.31	0.817522	0.25
LI	11	0.6181	0.0562	2.85	0.00136514			2.93
MO	87	1.7403	0.02	1.01	0.455483			8.25
Residuals	369	7.286	0.0197					34.52
lm_model_2	Df	SS	MS	F	P	F_altern	P_altern	perc_SS
EX	1	7.77	7.77	395.11	1.24537e-59			36.81
BL	3	1.16	0.39	19.6	8.80666e-12			5.48
__Blocks	4	8.93	2.23	113.48	0	113.48	0	42.29
TR	70	2.4834	0.0355	1.8	0.000296279			11.77
AN	1	0.0341	0.0341	1.73	0.188775	0.61	0.452453	0.16
CO	1	2.553e-05	2.553e-05	0	0.971279	0	0.983377	0
SE	1	0.0182	0.0182	0.93	0.336606	0.32	0.580659	0.09
__Selection	3	0.0523	0.0174	0.89	0.447975	0.31	0.817522	0.25
LI	11	0.6181	0.0562	2.86	0.00132325			2.93
EX:AN	1	0.0016	0.0016	0.08	0.777616	0.05	0.832103	0.01
EX:CO	1	0.0013	0.0013	0.07	0.795593	0.04	0.845791	0.01
EX:SE	1	9.5e-07	9.5e-07	0	0.99445	0	0.99583	0
__Selection_X_experiment	3	0.00289358	0.00096453	0.05	0.985609	0.03	0.99298	0.02
EX:LI	11	0.3666	0.0333	1.69	0.0727613			1.74
MO	87	1.6757	0.0193	0.98	0.535027			7.94
Residuals	355	6.981	0.0197					33.08
lmer_model_1	Df	SS	MS	F	P	F_altern	P_altern	perc_SS
AN	1	0.00184736	0.00184736	0.0934698	0.772095
CO	1	0.00839314	0.00839314	0.424664	0.530093
SE	1	0.00887345	0.00887345	0.448965	0.520029
lmer_model_2	Df	SS	MS	F	P	F_altern	P_altern	perc_SS
EX	1	0.435424	0.435424	21.8844	0.0183157
AN	1	0.00184055	0.00184055	0.0925059	0.773193
CO	1	0.00852643	0.00852643	0.428539	0.528246
SE	1	0.00890477	0.00890477	0.447554	0.520637
EX:AN	1	9.96809e-05	9.96809e-05	0.00500997	0.943602
EX:CO	1	0.00108621	0.00108621	0.0545927	0.815358
EX:SE	1	9.8184e-05	9.8184e-05	0.00493473	0.944028
