# Supplementary material for: Weak evidence for heritable changes in response to selection by aphids in Arabidopsis accessions
Source: eLife. 2025 Aug 12;14:RP106930. doi: 10.7554/eLife.106930 (PMC12342813; doi:10.7554/eLife.106930)
Supplement: Supplementary file 1. — The files are named as <phenotype > _<data set>.xlsx. For each phenotype, there are analyses with all three accessions (‘all’), only the two accessions with trichomes (‘NoWil3’), or with only one accession (‘OnlyWei0’, ‘OnlyMa0’, and ‘OnlyWil3’). For each of them, there is one version with all data included and one in which the extreme values were removed (‘.outliersRemoved’). For example: bladeArea_all.outliersRemoved.xlsx refers to the analysis of the blade area using all three accessions and removing extreme values. Within each workbook, there are three sheets for untransformed data (‘y’), log-transformed data (‘logy’), and square-root-transformed data (‘sqrty’). Within each sheet, the output of the two models tested either with the regular linear model (lm) or the random effects model (lmer) is given. In case of the regular lm output, alternative F- and p-values (F_altern and P_altern) refer to the tests against the correct error stratum (i.e., nested model). The columns F and P contain the F- and p-values from tests against the residuals. Regarding the model terms: ‘__Blocks’ is the five-level factor of experimental blocks that was split into two contrasts (‘EX’ and ‘BL’); ‘__Selection’ is the four-level factor with the selection treatments that was split into three contrasts (‘AN’, ‘CO’, and ‘SE’). ‘__Selection_X_accession/experiment’ is accordingly the interaction of the four-level factor with the selection treatments and the accession (‘ET’) or the ‘EX’ contrast. Abbreviations: Df: degrees-of-freedom, SS: sum of squares, MS: mean squares, F: F-value, P: p-value, F_altern: F-value of nested model, P_altern: p-value of nested model, perc_SS: % sum of squares explained by the term. [file elife-106930-supp1.zip › Supplementary_data_1/numberRosetteLeaves_OnlyWil3.outliersRemoved.xlsx]

## Sheet: y
lm_model_1	Df	SS	MS	F	P	F_altern	P_altern	perc_SS
EX	1	244.85	244.85	360.36	3.16724e-58			34.76
BL	3	8.8	2.93	4.32	0.00516743			1.25
__Blocks	4	253.65	63.41	93.33	0	93.33	0	36.01
TR	69	116.71	1.69	2.49	1.57165e-08			16.57
AN	1	4.19	4.19	6.16	0.0134499	2.53	0.143002	0.59
CO	1	6.69	6.69	9.84	0.0018308	4.03	0.0723307	0.95
SE	1	2.27	2.27	3.34	0.0685096	1.37	0.269281	0.32
__Selection	3	13.14	4.38	6.45	0.00028396	2.64	0.106607	1.86
LI	10	16.57	1.66	2.44	0.00781608			2.35
MO	31	23.63	0.76	1.12	0.302099			3.35
Residuals	413	280.61	0.68					39.84
lm_model_2	Df	SS	MS	F	P	F_altern	P_altern	perc_SS
EX	1	244.85	244.85	365.36	2.50549e-58			34.76
BL	3	8.8	2.93	4.38	0.00477772			1.25
__Blocks	4	253.65	63.41	94.62	0	94.62	0	36.01
TR	69	116.71	1.69	2.52	1.06034e-08			16.57
AN	1	4.19	4.19	6.25	0.0128383	2.53	0.143002	0.59
CO	1	6.69	6.69	9.98	0.00170688	4.03	0.0723307	0.95
SE	1	2.27	2.27	3.38	0.0666518	1.37	0.269281	0.32
__Selection	3	13.14	4.38	6.53	0.000252956	2.64	0.106607	1.86
LI	10	16.57	1.66	2.47	0.00702028			2.35
EX:AN	1	0.4	0.4	0.6	0.43919	0.42	0.530423	0.06
EX:CO	1	2.5	2.5	3.73	0.0541504	2.63	0.136112	0.35
EX:SE	1	0.005	0.005	0.01	0.931188	0.01	0.943622	0
__Selection_X_experiment	3	2.91	0.97	1.45	0.229008	1.02	0.425021	0.41
EX:LI	10	9.51	0.95	1.42	0.168926			1.35
MO	31	23.76	0.77	1.14	0.276707			3.37
Residuals	400	268.06	0.67					38.06
lmer_model_1	Df	SS	MS	F	P	F_altern	P_altern	perc_SS
AN	1	0.60755	0.60755	0.90232	0.424756
CO	1	1.22693	1.22693	1.82221	0.217185
SE	1	0.692981	0.692981	1.0292	0.351275
lmer_model_2	Df	SS	MS	F	P	F_altern	P_altern	perc_SS
EX	1	47.1493	47.1493	70.1592	0.00383318
AN	1	0.627493	0.627493	0.933723	0.418984
CO	1	1.24065	1.24065	1.84612	0.214035
SE	1	0.683939	0.683939	1.01772	0.353681
EX:AN	1	1.01138	1.01138	1.50496	0.22051
EX:CO	1	1.76133	1.76133	2.62089	0.106125
EX:SE	1	0.026043	0.026043	0.0387525	0.844024

## Sheet: logy
lm_model_1	Df	SS	MS	F	P	F_altern	P_altern	perc_SS
EX	1	2.9	2.9	361.6	2.27317e-58			35.01
BL	3	0.121	0.0403	5.03	0.00196563			1.46
__Blocks	4	3.02	0.76	94.17	0	94.17	0	36.47
TR	69	1.3385	0.0194	2.42	4.54548e-08			16.16
AN	1	0.0419	0.0419	5.23	0.0227254	2.17	0.171835	0.51
CO	1	0.0679	0.0679	8.46	0.00382434	3.51	0.0906681	0.82
SE	1	0.0256	0.0256	3.19	0.0749142	1.32	0.277194	0.31
__Selection	3	0.1354	0.0451	5.63	0.000869651	2.33	0.135985	1.64
LI	10	0.1936	0.0194	2.41	0.00848617			2.34
MO	31	0.2816	0.0091	1.13	0.288963			3.4
Residuals	413	3.3123	0.008					39.99
lm_model_2	Df	SS	MS	F	P	F_altern	P_altern	perc_SS
EX	1	2.9	2.9	366.12	2.05059e-58			35.01
BL	3	0.121	0.0403	5.09	0.00181124			1.46
__Blocks	4	3.02	0.76	95.35	0	95.35	0	36.47
TR	69	1.3385	0.0194	2.45	3.2506e-08			16.16
AN	1	0.0419	0.0419	5.29	0.0219146	2.17	0.171835	0.51
CO	1	0.0679	0.0679	8.57	0.00361892	3.51	0.0906681	0.82
SE	1	0.0256	0.0256	3.23	0.0731496	1.32	0.277194	0.31
__Selection	3	0.1354	0.0451	5.7	0.00079389	2.33	0.135985	1.64
LI	10	0.1936	0.0194	2.44	0.00771622			2.34
EX:AN	1	0.0029	0.0029	0.36	0.546978	0.25	0.63032	0.03
EX:CO	1	0.0218	0.0218	2.75	0.0977975	1.87	0.201671	0.26
EX:SE	1	0.00074846	0.00074846	0.09	0.758706	0.06	0.805284	0.01
__Selection_X_experiment	3	0.0254	0.0085	1.07	0.361374	0.73	0.55929	0.3
EX:LI	10	0.1168	0.0117	1.47	0.146402			1.41
MO	31	0.2833	0.0091	1.15	0.265284			3.42
Residuals	400	3.1685	0.0079					38.25
lmer_model_1	Df	SS	MS	F	P	F_altern	P_altern	perc_SS
AN	1	0.00620214	0.00620214	0.780404	0.456031
CO	1	0.0132235	0.0132235	1.66389	0.2356
SE	1	0.00768138	0.00768138	0.966535	0.36408
lmer_model_2	Df	SS	MS	F	P	F_altern	P_altern	perc_SS
EX	1	0.468047	0.468047	58.8311	0.00497019
AN	1	0.00645524	0.00645524	0.81139	0.449907
CO	1	0.0134902	0.0134902	1.69564	0.231387
SE	1	0.00758183	0.00758183	0.952996	0.367273
EX:AN	1	0.00961971	0.00961971	1.20915	0.27205
EX:CO	1	0.0132976	0.0132976	1.67144	0.19669
EX:SE	1	2.75785e-06	2.75785e-06	0.000346648	0.985153

## Sheet: sqrty
lm_model_1	Df	SS	MS	F	P	F_altern	P_altern	perc_SS
EX	1	7.46	7.46	362.64	1.72173e-58			35
BL	3	0.2899	0.0966	4.7	0.00307353			1.36
__Blocks	4	7.75	1.94	94.19	0	94.19	0	36.36
TR	69	3.4802	0.0504	2.45	2.7423e-08			16.33
AN	1	0.12	0.12	5.66	0.0177915	2.33	0.158087	0.55
CO	1	0.19	0.19	9.08	0.00273812	3.73	0.082107	0.88
SE	1	0.0671	0.0671	3.26	0.0715819	1.34	0.273691	0.31
__Selection	3	0.37	0.12	6	0.000519796	2.47	0.122071	1.74
LI	10	0.5003	0.05	2.43	0.00797187			2.35
MO	31	0.7182	0.0232	1.13	0.29638			3.37
Residuals	413	8.4937	0.0206					39.86
lm_model_2	Df	SS	MS	F	P	F_altern	P_altern	perc_SS
EX	1	7.46	7.46	367.39	1.47299e-58			35
BL	3	0.2899	0.0966	4.76	0.00283632			1.36
__Blocks	4	7.75	1.94	95.42	0	95.42	0	36.36
TR	69	3.4802	0.0504	2.48	1.91265e-08			16.33
AN	1	0.12	0.12	5.74	0.0170806	2.33	0.158087	0.55
CO	1	0.19	0.19	9.2	0.0025746	3.73	0.082107	0.88
SE	1	0.0671	0.0671	3.31	0.0697825	1.34	0.273691	0.31
__Selection	3	0.37	0.12	6.08	0.00046952	2.47	0.122071	1.74
LI	10	0.5003	0.05	2.46	0.00720773			2.35
EX:AN	1	0.0093	0.0093	0.46	0.499145	0.32	0.586859	0.04
EX:CO	1	0.0646	0.0646	3.18	0.0752976	2.19	0.169651	0.3
EX:SE	1	0.00089257	0.00089257	0.04	0.83402	0.03	0.865311	0
__Selection_X_experiment	3	0.0747	0.0249	1.23	0.299446	0.85	0.499856	0.34
EX:LI	10	0.2947	0.0295	1.45	0.15546			1.38
MO	31	0.7224	0.0233	1.15	0.271658			3.39
Residuals	400	8.1201	0.0203					38.1
lmer_model_1	Df	SS	MS	F	P	F_altern	P_altern	perc_SS
AN	1	0.0169507	0.0169507	0.831822	0.44202
CO	1	0.0352043	0.0352043	1.72758	0.22785
SE	1	0.0203105	0.0203105	0.996698	0.357627
lmer_model_2	Df	SS	MS	F	P	F_altern	P_altern	perc_SS
EX	1	1.29823	1.29823	63.72	0.00442824
AN	1	0.0175843	0.0175843	0.863073	0.436045
CO	1	0.0357787	0.0357787	1.75609	0.224094
SE	1	0.0200444	0.0200444	0.983822	0.360525
EX:AN	1	0.0271336	0.0271336	1.33177	0.249062
EX:CO	1	0.042285	0.042285	2.07544	0.150342
EX:SE	1	0.000120023	0.000120023	0.00589096	0.938853
