# Supplementary material for: Weak evidence for heritable changes in response to selection by aphids in Arabidopsis accessions
Source: eLife. 2025 Aug 12;14:RP106930. doi: 10.7554/eLife.106930 (PMC12342813; doi:10.7554/eLife.106930)
Supplement: Supplementary file 1. — The files are named as <phenotype > _<data set>.xlsx. For each phenotype, there are analyses with all three accessions (‘all’), only the two accessions with trichomes (‘NoWil3’), or with only one accession (‘OnlyWei0’, ‘OnlyMa0’, and ‘OnlyWil3’). For each of them, there is one version with all data included and one in which the extreme values were removed (‘.outliersRemoved’). For example: bladeArea_all.outliersRemoved.xlsx refers to the analysis of the blade area using all three accessions and removing extreme values. Within each workbook, there are three sheets for untransformed data (‘y’), log-transformed data (‘logy’), and square-root-transformed data (‘sqrty’). Within each sheet, the output of the two models tested either with the regular linear model (lm) or the random effects model (lmer) is given. In case of the regular lm output, alternative F- and p-values (F_altern and P_altern) refer to the tests against the correct error stratum (i.e., nested model). The columns F and P contain the F- and p-values from tests against the residuals. Regarding the model terms: ‘__Blocks’ is the five-level factor of experimental blocks that was split into two contrasts (‘EX’ and ‘BL’); ‘__Selection’ is the four-level factor with the selection treatments that was split into three contrasts (‘AN’, ‘CO’, and ‘SE’). ‘__Selection_X_accession/experiment’ is accordingly the interaction of the four-level factor with the selection treatments and the accession (‘ET’) or the ‘EX’ contrast. Abbreviations: Df: degrees-of-freedom, SS: sum of squares, MS: mean squares, F: F-value, P: p-value, F_altern: F-value of nested model, P_altern: p-value of nested model, perc_SS: % sum of squares explained by the term. [file elife-106930-supp1.zip › Supplementary_data_1/numberRosetteLeaves_OnlyWil3.xlsx]

## Sheet: y
lm_model_1	Df	SS	MS	F	P	F_altern	P_altern	perc_SS
EX	1	240.09	240.09	328.06	2.02845e-54			33.18
BL	3	7.92	2.64	3.61	0.0134574			1.1
__Blocks	4	248.02	62	84.72	0	84.72	0	34.28
TR	69	122.34	1.77	2.42	4.25765e-08			16.91
AN	1	4.37	4.37	5.98	0.0149089	2.5	0.144807	0.6
CO	1	7.02	7.02	9.59	0.00209075	4.01	0.072981	0.97
SE	1	1.66	1.66	2.27	0.133074	0.95	0.353174	0.23
__Selection	3	13.05	4.35	5.94	0.000563269	2.49	0.120184	1.8
LI	10	17.49	1.75	2.39	0.00919804			2.42
MO	31	19.66	0.63	0.87	0.675902			2.72
Residuals	414	302.99	0.73					41.88
lm_model_2	Df	SS	MS	F	P	F_altern	P_altern	perc_SS
EX	1	240.09	240.09	331.09	2.27376e-54			33.18
BL	3	7.92	2.64	3.64	0.0128915			1.1
__Blocks	4	248.02	62	85.5	0	85.5	0	34.28
TR	69	122.34	1.77	2.44	3.4232e-08			16.91
AN	1	4.37	4.37	6.03	0.0144703	2.5	0.144807	0.6
CO	1	7.02	7.02	9.68	0.00199894	4.01	0.072981	0.97
SE	1	1.66	1.66	2.29	0.131328	0.95	0.353174	0.23
__Selection	3	13.05	4.35	6	0.000525451	2.49	0.120184	1.8
LI	10	17.49	1.75	2.41	0.00859312			2.42
EX:AN	1	0.42	0.42	0.58	0.445951	0.47	0.506871	0.06
EX:CO	1	2.64	2.64	3.64	0.0571399	2.96	0.11593	0.36
EX:SE	1	0.0396	0.0396	0.05	0.815291	0.04	0.83719	0.01
__Selection_X_experiment	3	3.1	1.03	1.43	0.23484	1.16	0.372477	0.43
EX:LI	10	8.91	0.89	1.23	0.270651			1.23
MO	31	19.85	0.64	0.88	0.650977			2.74
Residuals	401	290.79	0.73					40.19
lmer_model_1	Df	SS	MS	F	P	F_altern	P_altern	perc_SS
AN	1	0.513083	0.513083	0.71017	0.44429
CO	1	1.19693	1.19693	1.6567	0.249943
SE	1	1.2574	1.2574	1.74039	0.220303
lmer_model_2	Df	SS	MS	F	P	F_altern	P_altern	perc_SS
EX	1	52.6063	52.6063	72.8936	0.00376248
AN	1	0.529082	0.529082	0.733119	0.437565
CO	1	1.21753	1.21753	1.68706	0.246227
SE	1	1.25391	1.25391	1.73748	0.220733
EX:AN	1	1.03437	1.03437	1.43326	0.231809
EX:CO	1	2.07387	2.07387	2.87364	0.0906652
EX:SE	1	0.00493632	0.00493632	0.00683997	0.93412

## Sheet: logy
lm_model_1	Df	SS	MS	F	P	F_altern	P_altern	perc_SS
EX	1	2.83	2.83	313.82	1.13273e-52			32.62
BL	3	0.1104	0.0368	4.08	0.00709628			1.27
__Blocks	4	2.94	0.73	81.52	0	81.52	0	33.89
TR	69	1.4278	0.0207	2.3	2.77005e-07			16.47
AN	1	0.0446	0.0446	4.95	0.0266531	2.13	0.175319	0.51
CO	1	0.0726	0.0726	8.06	0.00475386	3.47	0.0922932	0.84
SE	1	0.0167	0.0167	1.85	0.174238	0.8	0.393083	0.19
__Selection	3	0.1339	0.0446	4.95	0.00217622	2.13	0.159917	1.54
LI	10	0.2095	0.021	2.33	0.011345			2.42
MO	31	0.2295	0.0074	0.82	0.74173			2.65
Residuals	414	3.7305	0.009					43.03
lm_model_2	Df	SS	MS	F	P	F_altern	P_altern	perc_SS
EX	1	2.83	2.83	315.74	1.61123e-52			32.62
BL	3	0.1104	0.0368	4.11	0.00687738			1.27
__Blocks	4	2.94	0.73	82.02	0	82.02	0	33.89
TR	69	1.4278	0.0207	2.31	2.48863e-07			16.47
AN	1	0.0446	0.0446	4.98	0.0262143	2.13	0.175319	0.51
CO	1	0.0726	0.0726	8.11	0.00463616	3.47	0.0922932	0.84
SE	1	0.0167	0.0167	1.86	0.172956	0.8	0.393083	0.19
__Selection	3	0.1339	0.0446	4.98	0.00209603	2.13	0.159917	1.54
LI	10	0.2095	0.021	2.34	0.0108777			2.42
EX:AN	1	0.0031	0.0031	0.35	0.555223	0.29	0.600786	0.04
EX:CO	1	0.0237	0.0237	2.64	0.104822	2.21	0.167681	0.27
EX:SE	1	0.0021	0.0021	0.23	0.631141	0.19	0.669492	0.02
__Selection_X_experiment	3	0.0289	0.0096	1.07	0.359911	0.9	0.475059	0.33
EX:LI	10	0.1069	0.0107	1.19	0.292968			1.23
MO	31	0.2327	0.0075	0.84	0.717529			2.68
Residuals	401	3.5914	0.009					41.43
lmer_model_1	Df	SS	MS	F	P	F_altern	P_altern	perc_SS
AN	1	0.00537242	0.00537242	0.605876	0.478759
CO	1	0.0133742	0.0133742	1.50829	0.270613
SE	1	0.0149471	0.0149471	1.68566	0.227082
lmer_model_2	Df	SS	MS	F	P	F_altern	P_altern	perc_SS
EX	1	0.535111	0.535111	60.2604	0.00493858
AN	1	0.00558407	0.00558407	0.628838	0.471399
CO	1	0.0137533	0.0137533	1.5488	0.265314
SE	1	0.0148446	0.0148446	1.67169	0.229012
EX:AN	1	0.0102785	0.0102785	1.15749	0.282513
EX:CO	1	0.0168596	0.0168596	1.89861	0.168851
EX:SE	1	0.00106058	0.00106058	0.119435	0.729795

## Sheet: sqrty
lm_model_1	Df	SS	MS	F	P	F_altern	P_altern	perc_SS
EX	1	7.29	7.29	322.04	1.1011e-53			32.99
BL	3	0.2628	0.0876	3.87	0.00948286			1.19
__Blocks	4	7.55	1.89	83.41	0	83.41	0	34.18
TR	69	3.6817	0.0534	2.36	1.13751e-07			16.66
AN	1	0.12	0.12	5.42	0.02036	2.29	0.160744	0.56
CO	1	0.2	0.2	8.75	0.00327665	3.7	0.0832294	0.9
SE	1	0.0463	0.0463	2.04	0.153685	0.86	0.374365	0.21
__Selection	3	0.37	0.12	5.4	0.00117588	2.29	0.140782	1.67
LI	10	0.535	0.0535	2.36	0.0100372			2.42
MO	31	0.5893	0.019	0.84	0.715775			2.67
Residuals	414	9.3735	0.0226					42.41
lm_model_2	Df	SS	MS	F	P	F_altern	P_altern	perc_SS
EX	1	7.29	7.29	324.46	1.41756e-53			32.99
BL	3	0.2628	0.0876	3.9	0.00913814			1.19
__Blocks	4	7.55	1.89	84.04	0	84.04	0	34.18
TR	69	3.6817	0.0534	2.37	9.74136e-08			16.66
AN	1	0.12	0.12	5.46	0.0199132	2.29	0.160744	0.56
CO	1	0.2	0.2	8.81	0.00316901	3.7	0.0832294	0.9
SE	1	0.0463	0.0463	2.06	0.152179	0.86	0.374365	0.21
__Selection	3	0.37	0.12	5.45	0.00111752	2.29	0.140782	1.67
LI	10	0.535	0.0535	2.38	0.00951257			2.42
EX:AN	1	0.0099	0.0099	0.44	0.506939	0.36	0.559868	0.04
EX:CO	1	0.0691	0.0691	3.08	0.0802664	2.54	0.14241	0.31
EX:SE	1	0.0031	0.0031	0.14	0.709871	0.11	0.742319	0.01
__Selection_X_experiment	3	0.0821	0.0274	1.22	0.302709	1	0.430548	0.36
EX:LI	10	0.2726	0.0273	1.21	0.280552			1.23
MO	31	0.5965	0.0192	0.86	0.691127			2.7
Residuals	401	9.0116	0.0225					40.78
lmer_model_1	Df	SS	MS	F	P	F_altern	P_altern	perc_SS
AN	1	0.0144968	0.0144968	0.649817	0.463514
CO	1	0.0349237	0.0349237	1.56545	0.262229
SE	1	0.0381841	0.0381841	1.7116	0.223846
lmer_model_2	Df	SS	MS	F	P	F_altern	P_altern	perc_SS
EX	1	1.46462	1.46462	65.6236	0.0044011
AN	1	0.0150216	0.0150216	0.673057	0.456347
CO	1	0.0357547	0.0357547	1.60203	0.257561
SE	1	0.0380006	0.0380006	1.70266	0.225068
EX:AN	1	0.0283564	0.0283564	1.27054	0.260215
EX:CO	1	0.051648	0.051648	2.31414	0.128835
EX:SE	1	0.00117855	0.00117855	0.0528063	0.818345
