# Supplementary material for: Weak evidence for heritable changes in response to selection by aphids in Arabidopsis accessions
Source: eLife. 2025 Aug 12;14:RP106930. doi: 10.7554/eLife.106930 (PMC12342813; doi:10.7554/eLife.106930)
Supplement: Supplementary file 1. — The files are named as <phenotype > _<data set>.xlsx. For each phenotype, there are analyses with all three accessions (‘all’), only the two accessions with trichomes (‘NoWil3’), or with only one accession (‘OnlyWei0’, ‘OnlyMa0’, and ‘OnlyWil3’). For each of them, there is one version with all data included and one in which the extreme values were removed (‘.outliersRemoved’). For example: bladeArea_all.outliersRemoved.xlsx refers to the analysis of the blade area using all three accessions and removing extreme values. Within each workbook, there are three sheets for untransformed data (‘y’), log-transformed data (‘logy’), and square-root-transformed data (‘sqrty’). Within each sheet, the output of the two models tested either with the regular linear model (lm) or the random effects model (lmer) is given. In case of the regular lm output, alternative F- and p-values (F_altern and P_altern) refer to the tests against the correct error stratum (i.e., nested model). The columns F and P contain the F- and p-values from tests against the residuals. Regarding the model terms: ‘__Blocks’ is the five-level factor of experimental blocks that was split into two contrasts (‘EX’ and ‘BL’); ‘__Selection’ is the four-level factor with the selection treatments that was split into three contrasts (‘AN’, ‘CO’, and ‘SE’). ‘__Selection_X_accession/experiment’ is accordingly the interaction of the four-level factor with the selection treatments and the accession (‘ET’) or the ‘EX’ contrast. Abbreviations: Df: degrees-of-freedom, SS: sum of squares, MS: mean squares, F: F-value, P: p-value, F_altern: F-value of nested model, P_altern: p-value of nested model, perc_SS: % sum of squares explained by the term. [file elife-106930-supp1.zip › Supplementary_data_1/numberRosetteLeaves_all.outliersRemoved.xlsx]

## Sheet: y
lm_model_1	Df	SS	MS	F	P	F_altern	P_altern	perc_SS
EX	1	693.96	693.96	929.2	1.41524e-151			26.8
BL	3	20.5	6.83	9.15	5.45771e-06			0.79
__Blocks	4	714.46	178.62	239.16	0	239.16	0	27.59
TR	70	166.82	2.38	3.19	5.47782e-16			6.44
AN	1	4.95	4.95	6.63	0.010157	0.4	0.537205	0.19
CO	1	4.97	4.97	6.65	0.0100352	0.4	0.536549	0.19
SE	1	2.01	2.01	2.69	0.100928	0.16	0.692994	0.08
__Selection	3	11.93	3.98	5.32	0.00120344	0.32	0.811774	0.46
LI	17	212.17	12.48	16.71	9.72072e-45			8.19
ET	2	387.87	193.94	259.68	2.00451e-94	236.05	0	14.98
AN:ET	2	3.41	1.7	2.28	0.102528	1.92	0.176571	0.13
CO:ET	2	0.1732	0.0866	0.12	0.89051	0.1	0.907374	0.01
SE:ET	2	0.63	0.32	0.43	0.653807	0.36	0.703993	0.02
__Selection_X_accession	6	4.22	0.7	0.94	0.464444	0.79	0.587804	0.16
LI:ET	17	15.06	0.89	1.19	0.267923			0.58
MO	221	181.57	0.82	1.1	0.169811			7.01
Residuals	1199	895.46	0.75					34.58
lm_model_2	Df	SS	MS	F	P	F_altern	P_altern	perc_SS
EX	1	693.96	693.96	933.8	1.57003e-151			26.8
BL	3	20.5	6.83	9.2	5.13049e-06			0.79
__Blocks	4	714.46	178.62	240.35	0	240.35	0	27.59
TR	70	166.82	2.38	3.21	4.22283e-16			6.44
AN	1	4.95	4.95	6.66	0.00997448	0.4	0.537205	0.19
CO	1	4.97	4.97	6.68	0.00985431	0.4	0.536549	0.19
SE	1	2.01	2.01	2.71	0.100093	0.16	0.692994	0.08
__Selection	3	11.93	3.98	5.35	0.00116078	0.32	0.811774	0.46
LI	17	212.17	12.48	16.79	6.87131e-45			8.19
ET	2	387.87	193.94	260.96	1.47217e-94	238.3	0	14.98
EX:AN	1	1.5	1.5	2.02	0.155453	1.75	0.198371	0.06
EX:CO	1	1.88	1.88	2.53	0.111995	2.2	0.151931	0.07
EX:SE	1	0.0171	0.0171	0.02	0.879605	0.02	0.888971	0
__Selection_X_experiment	3	3.4	1.13	1.52	0.206465	1.32	0.29099	0.13
EX:LI	15	16.18	1.08	1.45	0.116315			0.62
EX:ET	2	1.01	0.51	0.68	0.506568			0.04
LI:ET	23	19.69	0.86	1.15	0.280899			0.76
MO	221	179.86	0.81	1.1	0.181757			6.95
Residuals	1179	876.18	0.74					33.84
lmer_model_1	Df	SS	MS	F	P	F_altern	P_altern	perc_SS
AN	1	0.496729	0.496729	0.66055	0.442734
CO	1	1.32481	1.32481	1.76174	0.204156
SE	1	1.40365	1.40365	1.86657	0.191923
ET	2	326.302	163.151	216.958	1.89962e-17
AN:ET	2	1.76885	0.884427	1.17611	0.313695
CO:ET	2	0.391811	0.195906	0.260515	0.77258
SE:ET	2	0.601015	0.300508	0.399615	0.676857
lmer_model_2	Df	SS	MS	F	P	F_altern	P_altern	perc_SS
EX	1	77.1355	77.1355	102.894	0.00183141
AN	1	0.406761	0.406761	0.542595	0.483636
CO	1	1.18841	1.18841	1.58527	0.226628
SE	1	1.05758	1.05758	1.41075	0.25312
ET	2	360.185	180.093	240.233	1.98293e-37
EX:AN	1	1.4607	1.4607	1.94849	0.162971
EX:CO	1	1.55642	1.55642	2.07617	0.149845
EX:SE	1	0.0204368	0.0204368	0.0272614	0.868882
EX:ET	2	1.34344	0.671721	0.896035	0.408422

## Sheet: logy
lm_model_1	Df	SS	MS	F	P	F_altern	P_altern	perc_SS
EX	1	9.4	9.4	981.77	5.73612e-158			27.51
BL	3	0.2462	0.0821	8.57	1.24744e-05			0.72
__Blocks	4	9.65	2.41	251.87	0	251.87	0	28.23
TR	70	2.2485	0.0321	3.35	1.85053e-17			6.58
AN	1	0.0565	0.0565	5.9	0.0152522	0.34	0.565316	0.17
CO	1	0.048	0.048	5.01	0.0254169	0.29	0.596164	0.14
SE	1	0.0212	0.0212	2.22	0.136711	0.13	0.723736	0.06
__Selection	3	0.1257	0.0419	4.38	0.00450133	0.25	0.856779	0.37
LI	17	2.8	0.16	17.17	4.87142e-46			8.18
ET	2	5.26	2.63	274.46	7.03904e-99	246.85	0	15.38
AN:ET	2	0.0322	0.0161	1.68	0.186199	1.26	0.310088	0.09
CO:ET	2	0.0024	0.0012	0.12	0.884398	0.09	0.912892	0.01
SE:ET	2	0.0072	0.0036	0.37	0.687772	0.28	0.759766	0.02
__Selection_X_accession	6	0.0418	0.007	0.73	0.628016	0.54	0.769211	0.12
LI:ET	17	0.2183	0.0128	1.34	0.158534			0.64
MO	221	2.3534	0.0106	1.11	0.144566			6.88
Residuals	1200	11.4931	0.0096					33.62
lm_model_2	Df	SS	MS	F	P	F_altern	P_altern	perc_SS
EX	1	9.4	9.4	984.27	1.29672e-157			27.51
BL	3	0.2462	0.0821	8.59	1.21201e-05			0.72
__Blocks	4	9.65	2.41	252.51	0	252.51	0	28.23
TR	70	2.2485	0.0321	3.36	1.66846e-17			6.58
AN	1	0.0565	0.0565	5.92	0.0151255	0.34	0.565316	0.17
CO	1	0.048	0.048	5.02	0.025234	0.29	0.596164	0.14
SE	1	0.0212	0.0212	2.22	0.136217	0.13	0.723736	0.06
__Selection	3	0.1257	0.0419	4.39	0.00443459	0.25	0.856779	0.37
LI	17	2.8	0.16	17.21	4.48309e-46			8.18
ET	2	5.26	2.63	275.16	8.25238e-99	250.17	0	15.38
EX:AN	1	0.0155	0.0155	1.62	0.203384	1.35	0.257237	0.05
EX:CO	1	0.0179	0.0179	1.87	0.171527	1.56	0.22425	0.05
EX:SE	1	5.7e-07	5.7e-07	0	0.993835	0	0.994431	0
__Selection_X_experiment	3	0.0334	0.0111	1.16	0.322333	0.97	0.423878	0.1
EX:LI	15	0.2113	0.0141	1.47	0.10705			0.62
EX:ET	2	0.0034	0.0017	0.18	0.83653			0.01
LI:ET	23	0.2637	0.0115	1.2	0.234313			0.77
MO	221	2.3221	0.0105	1.1	0.170682			6.79
Residuals	1180	11.2728	0.0096					32.98
lmer_model_1	Df	SS	MS	F	P	F_altern	P_altern	perc_SS
AN	1	0.00566615	0.00566615	0.588717	0.467642
CO	1	0.0137924	0.0137924	1.43304	0.248906
SE	1	0.0153762	0.0153762	1.5976	0.224364
ET	2	4.21673	2.10836	219.061	5.45129e-19
AN:ET	2	0.016317	0.00815849	0.847674	0.432027
CO:ET	2	0.00219124	0.00109562	0.113836	0.892779
SE:ET	2	0.00656359	0.0032818	0.340981	0.715165
lmer_model_2	Df	SS	MS	F	P	F_altern	P_altern	perc_SS
EX	1	1.12032	1.12032	116.244	0.00150572
AN	1	0.00467057	0.00467057	0.484615	0.506849
CO	1	0.0132801	0.0132801	1.37793	0.25779
SE	1	0.0122967	0.0122967	1.2759	0.275773
ET	2	4.8437	2.42185	251.29	8.31555e-37
EX:AN	1	0.0143698	0.0143698	1.491	0.222269
EX:CO	1	0.0135452	0.0135452	1.40544	0.236024
EX:SE	1	3.03586e-05	3.03586e-05	0.00314999	0.955251
EX:ET	2	0.00511407	0.00255704	0.265316	0.767003

## Sheet: sqrty
lm_model_1	Df	SS	MS	F	P	F_altern	P_altern	perc_SS
EX	1	22.74	22.74	963.09	1.07879e-155			27.26
BL	3	0.63	0.21	8.93	7.51413e-06			0.76
__Blocks	4	23.37	5.84	247.47	0	247.47	0	28.02
TR	70	5.3958	0.0771	3.27	1.17678e-16			6.47
AN	1	0.15	0.15	6.34	0.0119148	0.37	0.55027	0.18
CO	1	0.14	0.14	5.91	0.0151797	0.35	0.563979	0.17
SE	1	0.0605	0.0605	2.56	0.10966	0.15	0.703255	0.07
__Selection	3	0.35	0.12	4.94	0.00205909	0.29	0.832522	0.42
LI	17	6.85	0.4	17.08	9.07386e-46			8.22
ET	2	12.73	6.37	269.67	1.9495e-97	243.58	0	15.27
AN:ET	2	0.0901	0.045	1.91	0.148871	1.51	0.249729	0.11
CO:ET	2	0.0057	0.0029	0.12	0.885977	0.1	0.90927	0.01
SE:ET	2	0.0173	0.0087	0.37	0.692842	0.29	0.751914	0.02
__Selection_X_accession	6	0.1131	0.0189	0.8	0.571	0.63	0.703893	0.14
LI:ET	17	0.508	0.0299	1.27	0.2063			0.61
MO	221	5.7762	0.0261	1.11	0.15439			6.93
Residuals	1199	28.3057	0.0236					33.94
lm_model_2	Df	SS	MS	F	P	F_altern	P_altern	perc_SS
EX	1	22.74	22.74	966.11	2.02758e-155			27.26
BL	3	0.63	0.21	8.95	7.23889e-06			0.76
__Blocks	4	23.37	5.84	248.24	0	248.24	0	28.02
TR	70	5.3958	0.0771	3.28	1.02077e-16			6.47
AN	1	0.15	0.15	6.36	0.0117849	0.37	0.55027	0.18
CO	1	0.14	0.14	5.93	0.0150242	0.35	0.563979	0.17
SE	1	0.0605	0.0605	2.57	0.109111	0.15	0.703255	0.07
__Selection	3	0.35	0.12	4.95	0.00201651	0.29	0.832522	0.42
LI	17	6.85	0.4	17.13	7.8258e-46			8.22
ET	2	12.73	6.37	270.52	2.02977e-97	246.23	0	15.27
EX:AN	1	0.0432	0.0432	1.84	0.175694	1.57	0.222414	0.05
EX:CO	1	0.0527	0.0527	2.24	0.134779	1.92	0.179303	0.06
EX:SE	1	0.00019011	0.00019011	0.01	0.9284	0.01	0.934424	0
__Selection_X_experiment	3	0.0961	0.032	1.36	0.253133	1.17	0.344167	0.11
EX:LI	15	0.5116	0.0341	1.45	0.117038			0.61
EX:ET	2	0.0028	0.0014	0.06	0.941403			0
LI:ET	23	0.6319	0.0275	1.17	0.265287			0.76
MO	221	5.7141	0.0259	1.1	0.173488			6.85
Residuals	1179	27.7466	0.0235					33.27
lmer_model_1	Df	SS	MS	F	P	F_altern	P_altern	perc_SS
AN	1	0.0148898	0.0148898	0.627259	0.453886
CO	1	0.0383728	0.0383728	1.61653	0.222281
SE	1	0.0421497	0.0421497	1.77563	0.201787
ET	2	10.3676	5.18381	218.378	1.88847e-18
AN:ET	2	0.0450117	0.0225058	0.948101	0.391624
CO:ET	2	0.00835269	0.00417634	0.175936	0.83955
SE:ET	2	0.0157263	0.00786315	0.33125	0.722173
lmer_model_2	Df	SS	MS	F	P	F_altern	P_altern	perc_SS
EX	1	2.59973	2.59973	109.494	0.00166281
AN	1	0.0122773	0.0122773	0.517087	0.493476
CO	1	0.0359566	0.0359566	1.51439	0.236575
SE	1	0.0331698	0.0331698	1.39702	0.255117
ET	2	11.7578	5.87891	247.604	5.24092e-37
EX:AN	1	0.0409984	0.0409984	1.72674	0.189044
EX:CO	1	0.041702	0.041702	1.75637	0.185302
EX:SE	1	0.000124496	0.000124496	0.00524344	0.942285
EX:ET	2	0.00093602	0.00046801	0.0197113	0.980482
