# Supplementary material for: Weak evidence for heritable changes in response to selection by aphids in Arabidopsis accessions
Source: eLife. 2025 Aug 12;14:RP106930. doi: 10.7554/eLife.106930 (PMC12342813; doi:10.7554/eLife.106930)
Supplement: Supplementary file 1. — The files are named as <phenotype > _<data set>.xlsx. For each phenotype, there are analyses with all three accessions (‘all’), only the two accessions with trichomes (‘NoWil3’), or with only one accession (‘OnlyWei0’, ‘OnlyMa0’, and ‘OnlyWil3’). For each of them, there is one version with all data included and one in which the extreme values were removed (‘.outliersRemoved’). For example: bladeArea_all.outliersRemoved.xlsx refers to the analysis of the blade area using all three accessions and removing extreme values. Within each workbook, there are three sheets for untransformed data (‘y’), log-transformed data (‘logy’), and square-root-transformed data (‘sqrty’). Within each sheet, the output of the two models tested either with the regular linear model (lm) or the random effects model (lmer) is given. In case of the regular lm output, alternative F- and p-values (F_altern and P_altern) refer to the tests against the correct error stratum (i.e., nested model). The columns F and P contain the F- and p-values from tests against the residuals. Regarding the model terms: ‘__Blocks’ is the five-level factor of experimental blocks that was split into two contrasts (‘EX’ and ‘BL’); ‘__Selection’ is the four-level factor with the selection treatments that was split into three contrasts (‘AN’, ‘CO’, and ‘SE’). ‘__Selection_X_accession/experiment’ is accordingly the interaction of the four-level factor with the selection treatments and the accession (‘ET’) or the ‘EX’ contrast. Abbreviations: Df: degrees-of-freedom, SS: sum of squares, MS: mean squares, F: F-value, P: p-value, F_altern: F-value of nested model, P_altern: p-value of nested model, perc_SS: % sum of squares explained by the term. [file elife-106930-supp1.zip › Supplementary_data_1/numberRosetteLeaves_all.xlsx]

## Sheet: y
lm_model_1	Df	SS	MS	F	P	F_altern	P_altern	perc_SS
EX	1	699.67	699.67	892.45	3.32473e-147			26.42
BL	3	17.94	5.98	7.63	4.71902e-05			0.68
__Blocks	4	717.61	179.4	228.83	0	228.83	0	27.1
TR	70	172.37	2.46	3.14	1.50694e-15			6.51
AN	1	6.28	6.28	8.01	0.00472606	0.51	0.484254	0.24
CO	1	5.68	5.68	7.24	0.00721821	0.46	0.505706	0.21
SE	1	1.33	1.33	1.69	0.193483	0.11	0.746387	0.05
__Selection	3	13.29	4.43	5.65	0.000764007	0.36	0.782231	0.5
LI	17	208.8	12.28	15.67	8.56962e-42			7.88
ET	2	389.27	194.63	248.26	5.185e-91	238.63	0	14.7
AN:ET	2	3.22	1.61	2.06	0.128428	1.57	0.237609	0.12
CO:ET	2	0.36	0.18	0.23	0.79725	0.17	0.842929	0.01
SE:ET	2	0.73	0.36	0.47	0.628205	0.35	0.706795	0.03
__Selection_X_accession	6	4.31	0.72	0.92	0.482452	0.7	0.655295	0.16
LI:ET	17	17.5	1.03	1.31	0.17513			0.66
MO	221	180.25	0.82	1.04	0.341739			6.81
Residuals	1205	944.7	0.78					35.67
lm_model_2	Df	SS	MS	F	P	F_altern	P_altern	perc_SS
EX	1	699.67	699.67	895.84	4.66422e-147			26.42
BL	3	17.94	5.98	7.66	4.53714e-05			0.68
__Blocks	4	717.61	179.4	229.7	0	229.7	0	27.1
TR	70	172.37	2.46	3.15	1.25533e-15			6.51
AN	1	6.28	6.28	8.04	0.00464909	0.51	0.484254	0.24
CO	1	5.68	5.68	7.27	0.00711073	0.46	0.505706	0.21
SE	1	1.33	1.33	1.7	0.192643	0.11	0.746387	0.05
__Selection	3	13.29	4.43	5.67	0.000742025	0.36	0.782231	0.5
LI	17	208.8	12.28	15.73	6.8593e-42			7.88
ET	2	389.27	194.63	249.21	4.57518e-91	241.4	0	14.7
EX:AN	1	1.97	1.97	2.52	0.112845	2.04	0.166419	0.07
EX:CO	1	2.21	2.21	2.83	0.0925512	2.3	0.143087	0.08
EX:SE	1	0.0072	0.0072	0.01	0.923267	0.01	0.931605	0
__Selection_X_experiment	3	4.19	1.4	1.79	0.147821	1.45	0.25433	0.15
EX:LI	15	15.49	1.03	1.32	0.180819			0.58
EX:ET	2	1.25	0.63	0.8	0.448678			0.05
LI:ET	23	22.14	0.96	1.23	0.20587			0.84
MO	221	178.19	0.81	1.03	0.369985			6.73
Residuals	1185	925.5	0.78					34.95
lmer_model_1	Df	SS	MS	F	P	F_altern	P_altern	perc_SS
AN	1	0.643815	0.643815	0.811394	0.39606
CO	1	1.59274	1.59274	2.00732	0.179548
SE	1	1.31676	1.31676	1.6595	0.219891
ET	2	357.06	178.53	225	4.7144e-05
AN:ET	2	1.68043	0.840215	1.05892	0.485693
CO:ET	2	0.42015	0.210075	0.264756	0.772569
SE:ET	2	1.00692	0.503458	0.634504	0.548954
lmer_model_2	Df	SS	MS	F	P	F_altern	P_altern	perc_SS
EX	1	92.0909	92.0909	116.888	0.0014765
AN	1	0.59434	0.59434	0.754378	0.411677
CO	1	1.54665	1.54665	1.96311	0.181602
SE	1	1.10457	1.10457	1.402	0.254892
ET	2	394.583	197.292	250.416	5.44731e-10
EX:AN	1	1.94106	1.94106	2.46373	0.116727
EX:CO	1	1.89781	1.89781	2.40884	0.12088
EX:SE	1	0.0111087	0.0111087	0.0140999	0.905496
EX:ET	2	1.3318	0.665901	0.845208	0.429686

## Sheet: logy
lm_model_1	Df	SS	MS	F	P	F_altern	P_altern	perc_SS
EX	1	9.41	9.41	931.3	5.18294e-152			27
BL	3	0.2166	0.0722	7.15	9.29804e-05			0.62
__Blocks	4	9.62	2.41	238.18	0	238.18	0	27.62
TR	70	2.2852	0.0326	3.23	2.30785e-16			6.56
AN	1	0.0741	0.0741	7.33	0.00687483	0.46	0.507337	0.21
CO	1	0.0591	0.0591	5.85	0.015701	0.37	0.553059	0.17
SE	1	0.0144	0.0144	1.42	0.232875	0.09	0.768882	0.04
__Selection	3	0.1476	0.0492	4.87	0.00226987	0.3	0.821609	0.42
LI	17	2.74	0.16	15.98	1.0878e-42			7.88
ET	2	5.26	2.63	260.52	9.33952e-95	250.83	0	15.1
AN:ET	2	0.0281	0.0141	1.39	0.248729	0.95	0.405894	0.08
CO:ET	2	0.0045	0.0022	0.22	0.801017	0.15	0.860534	0.01
SE:ET	2	0.0064	0.0032	0.32	0.727154	0.22	0.806631	0.02
__Selection_X_accession	6	0.0391	0.0065	0.64	0.69461	0.44	0.841908	0.11
LI:ET	17	0.2515	0.0148	1.46	0.0994049			0.72
MO	221	2.3188	0.0105	1.04	0.347607			6.65
Residuals	1205	12.1725	0.0101					34.93
lm_model_2	Df	SS	MS	F	P	F_altern	P_altern	perc_SS
EX	1	9.41	9.41	933.57	1.09658e-151			27
BL	3	0.2166	0.0722	7.16	9.08509e-05			0.62
__Blocks	4	9.62	2.41	238.77	0	238.77	0	27.62
TR	70	2.2852	0.0326	3.24	2.09706e-16			6.56
AN	1	0.0741	0.0741	7.35	0.00680877	0.46	0.507337	0.21
CO	1	0.0591	0.0591	5.87	0.0155772	0.37	0.553059	0.17
SE	1	0.0144	0.0144	1.43	0.23231	0.09	0.768882	0.04
__Selection	3	0.1476	0.0492	4.88	0.00223406	0.3	0.821609	0.42
LI	17	2.74	0.16	16.02	1.00307e-42			7.88
ET	2	5.26	2.63	261.16	1.07532e-94	254.13	0	15.1
EX:AN	1	0.0215	0.0215	2.14	0.144117	1.7	0.205528	0.06
EX:CO	1	0.0231	0.0231	2.29	0.130086	1.82	0.19007	0.07
EX:SE	1	0.0004729	0.0004729	0.05	0.828533	0.04	0.848577	0
__Selection_X_experiment	3	0.0451	0.015	1.49	0.214865	1.19	0.336947	0.13
EX:LI	15	0.2096	0.014	1.39	0.145601			0.6
EX:ET	2	0.0055	0.0027	0.27	0.76208			0.02
LI:ET	23	0.2917	0.0127	1.26	0.185268			0.84
MO	221	2.2886	0.0104	1.03	0.386842			6.57
Residuals	1185	11.9413	0.0101					34.27
lmer_model_1	Df	SS	MS	F	P	F_altern	P_altern	perc_SS
AN	1	0.00735954	0.00735954	0.720949	0.423584
CO	1	0.0182163	0.0182163	1.78449	0.203233
SE	1	0.0157095	0.0157095	1.53892	0.236734
ET	2	3.9799	1.98995	194.938	2.23894e-05
AN:ET	2	0.0103754	0.0051877	0.508193	0.663045
CO:ET	2	0.00196645	0.000983224	0.0963177	0.909138
SE:ET	2	0.00894796	0.00447398	0.438276	0.659942
lmer_model_2	Df	SS	MS	F	P	F_altern	P_altern	perc_SS
EX	1	1.32781	1.32781	130.434	0.00123803
AN	1	0.00707706	0.00707706	0.695194	0.428724
CO	1	0.0187548	0.0187548	1.84232	0.194184
SE	1	0.0144883	0.0144883	1.42321	0.251308
ET	2	5.48568	2.74284	269.435	6.66485e-27
EX:AN	1	0.0204503	0.0204503	2.00888	0.156601
EX:CO	1	0.0185559	0.0185559	1.82278	0.177205
EX:SE	1	0.000905875	0.000905875	0.0889859	0.765515
EX:ET	2	0.00677047	0.00338523	0.332539	0.717158

## Sheet: sqrty
lm_model_1	Df	SS	MS	F	P	F_altern	P_altern	perc_SS
EX	1	22.87	22.87	919.85	1.32411e-150			26.82
BL	3	0.55	0.18	7.4	6.51516e-05			0.65
__Blocks	4	23.42	5.86	235.51	0	235.51	0	27.47
TR	70	5.5668	0.0795	3.2	4.60063e-16			6.53
AN	1	0.19	0.19	7.66	0.00573335	0.48	0.497369	0.22
CO	1	0.16	0.16	6.47	0.0110666	0.41	0.532235	0.19
SE	1	0.0386	0.0386	1.55	0.213087	0.1	0.758716	0.05
__Selection	3	0.39	0.13	5.23	0.00137501	0.33	0.804936	0.46
LI	17	6.73	0.4	15.93	1.54853e-42			7.9
ET	2	12.77	6.38	256.75	1.30983e-93	246.67	0	14.97
AN:ET	2	0.0829	0.0415	1.67	0.189146	1.19	0.327538	0.1
CO:ET	2	0.011	0.0055	0.22	0.80099	0.16	0.854457	0.01
SE:ET	2	0.019	0.0095	0.38	0.68221	0.27	0.763908	0.02
__Selection_X_accession	6	0.113	0.0188	0.76	0.603606	0.54	0.769484	0.13
LI:ET	17	0.5909	0.0348	1.4	0.128342			0.69
MO	221	5.7195	0.0259	1.04	0.339986			6.71
Residuals	1205	29.9609	0.0249					35.14
lm_model_2	Df	SS	MS	F	P	F_altern	P_altern	perc_SS
EX	1	22.87	22.87	921.84	2.95432e-150			26.82
BL	3	0.55	0.18	7.41	6.37955e-05			0.65
__Blocks	4	23.42	5.86	236.02	0	236.02	0	27.47
TR	70	5.5668	0.0795	3.21	4.25947e-16			6.53
AN	1	0.19	0.19	7.68	0.00568277	0.48	0.497369	0.22
CO	1	0.16	0.16	6.49	0.0109824	0.41	0.532235	0.19
SE	1	0.0386	0.0386	1.56	0.212598	0.1	0.758716	0.05
__Selection	3	0.39	0.13	5.24	0.00135449	0.33	0.804936	0.46
LI	17	6.73	0.4	15.96	1.46953e-42			7.9
ET	2	12.77	6.38	257.3	1.57142e-93	249.73	0	14.97
EX:AN	1	0.0571	0.0571	2.3	0.129421	1.85	0.187108	0.07
EX:CO	1	0.0627	0.0627	2.53	0.11205	2.03	0.167612	0.07
EX:SE	1	0.0006789	0.0006789	0.03	0.868642	0.02	0.883458	0
__Selection_X_experiment	3	0.1205	0.0402	1.62	0.183043	1.3	0.298227	0.14
EX:LI	15	0.4944	0.033	1.33	0.176911			0.58
EX:ET	2	0.0091	0.0045	0.18	0.832609			0.01
LI:ET	23	0.7107	0.0309	1.25	0.1955			0.83
MO	221	5.6494	0.0256	1.03	0.377133			6.63
Residuals	1185	29.4001	0.0248					34.48
lmer_model_1	Df	SS	MS	F	P	F_altern	P_altern	perc_SS
AN	1	0.0191183	0.0191183	0.760127	0.411636
CO	1	0.0472889	0.0472889	1.88017	0.192566
SE	1	0.0402372	0.0402372	1.5998	0.228256
ET	2	10.5333	5.26663	209.397	3.91533e-05
AN:ET	2	0.0356185	0.0178092	0.708081	0.585452
CO:ET	2	0.00792741	0.00396371	0.157594	0.856808
SE:ET	2	0.0260562	0.0130281	0.517987	0.616246
lmer_model_2	Df	SS	MS	F	P	F_altern	P_altern	perc_SS
EX	1	3.11326	3.11326	124.302	0.00134155
AN	1	0.0180529	0.0180529	0.720787	0.421015
CO	1	0.0474692	0.0474692	1.89528	0.188331
SE	1	0.0354577	0.0354577	1.4157	0.252512
ET	2	13.159	6.57949	262.696	2.38064e-29
EX:AN	1	0.0552219	0.0552219	2.20481	0.137802
EX:CO	1	0.0519168	0.0519168	2.07286	0.150167
EX:SE	1	0.00122499	0.00122499	0.0489096	0.825004
EX:ET	2	0.00169945	0.000849726	0.0339266	0.966643
