# Supplementary material for: Weak evidence for heritable changes in response to selection by aphids in Arabidopsis accessions
Source: eLife. 2025 Aug 12;14:RP106930. doi: 10.7554/eLife.106930 (PMC12342813; doi:10.7554/eLife.106930)
Supplement: Supplementary file 1. — The files are named as <phenotype > _<data set>.xlsx. For each phenotype, there are analyses with all three accessions (‘all’), only the two accessions with trichomes (‘NoWil3’), or with only one accession (‘OnlyWei0’, ‘OnlyMa0’, and ‘OnlyWil3’). For each of them, there is one version with all data included and one in which the extreme values were removed (‘.outliersRemoved’). For example: bladeArea_all.outliersRemoved.xlsx refers to the analysis of the blade area using all three accessions and removing extreme values. Within each workbook, there are three sheets for untransformed data (‘y’), log-transformed data (‘logy’), and square-root-transformed data (‘sqrty’). Within each sheet, the output of the two models tested either with the regular linear model (lm) or the random effects model (lmer) is given. In case of the regular lm output, alternative F- and p-values (F_altern and P_altern) refer to the tests against the correct error stratum (i.e., nested model). The columns F and P contain the F- and p-values from tests against the residuals. Regarding the model terms: ‘__Blocks’ is the five-level factor of experimental blocks that was split into two contrasts (‘EX’ and ‘BL’); ‘__Selection’ is the four-level factor with the selection treatments that was split into three contrasts (‘AN’, ‘CO’, and ‘SE’). ‘__Selection_X_accession/experiment’ is accordingly the interaction of the four-level factor with the selection treatments and the accession (‘ET’) or the ‘EX’ contrast. Abbreviations: Df: degrees-of-freedom, SS: sum of squares, MS: mean squares, F: F-value, P: p-value, F_altern: F-value of nested model, P_altern: p-value of nested model, perc_SS: % sum of squares explained by the term. [file elife-106930-supp1.zip › Supplementary_data_1/rosetteDiameter_NoWil3.outliersRemoved.xlsx]

## Sheet: y
lm_model_1	Df	SS	MS	F	P	F_altern	P_altern	perc_SS
EX	1	35838	35838	907.99	3.14367e-129			39.5
BL	3	3658.68	1219.56	30.9	8.74764e-19			4.03
__Blocks	4	39496.7	9874.18	250.17	0	250.17	0	43.53
TR	70	10534.1	150.49	3.81	5.01441e-20			11.61
AN	1	0.84	0.84	0.02	0.883813	0.01	0.923178	0
CO	1	115.7	115.7	2.93	0.087308	1.32	0.268115	0.13
SE	1	59.55	59.55	1.51	0.219727	0.68	0.422536	0.07
__Selection	3	176.1	58.7	1.49	0.216724	0.67	0.583995	0.2
LI	16	1406.32	87.9	2.23	0.00384207			1.55
ET	1	2158.9	2158.9	54.7	3.96243e-13	49.57	3.4039e-11	2.38
AN:ET	1	136.35	136.35	3.45	0.0634896	6.34	0.0359717	0.15
CO:ET	1	6.75	6.75	0.17	0.679399	0.31	0.590862	0.01
SE:ET	1	256.91	256.91	6.51	0.0109403	11.94	0.00862965	0.28
__Selection_X_accession	3	400.01	133.34	3.38	0.0179785	6.2	0.0175696	0.44
LI:ET	8	172.17	21.52	0.55	0.822586			0.19
MO	190	8275.61	43.56	1.1	0.188665			9.12
Residuals	712	28102.4	39.47					30.98
lm_model_2	Df	SS	MS	F	P	F_altern	P_altern	perc_SS
EX	1	35838	35838	902.45	1.15123e-127			39.5
BL	3	3658.68	1219.56	30.71	1.19456e-18			4.03
__Blocks	4	39496.7	9874.18	248.65	0	248.65	0	43.53
TR	70	10534.1	150.49	3.79	9.71042e-20			11.61
AN	1	0.84	0.84	0.02	0.884167	0.01	0.923178	0
CO	1	115.7	115.7	2.91	0.0882874	1.32	0.268115	0.13
SE	1	59.55	59.55	1.5	0.221147	0.68	0.422536	0.07
__Selection	3	176.1	58.7	1.48	0.219222	0.67	0.583995	0.2
LI	16	1406.32	87.9	2.21	0.0041202			1.55
ET	1	2158.9	2158.9	54.36	4.75771e-13	49.27	3.83686e-11	2.38
EX:AN	1	22.09	22.09	0.56	0.456038	0.44	0.521845	0.02
EX:CO	1	17.27	17.27	0.43	0.509843	0.34	0.570372	0.02
EX:SE	1	46.08	46.08	1.16	0.281741	0.91	0.359791	0.05
__Selection_X_experiment	3	85.44	28.48	0.72	0.541912	0.56	0.649688	0.09
EX:LI	14	209.48	14.96	0.38	0.981178			0.23
EX:ET	1	214.84	214.84	5.41	0.0203089			0.24
LI:ET	11	555.1	50.46	1.27	0.236961			0.61
MO	190	8325.33	43.82	1.1	0.189706			9.18
Residuals	694	27560	39.71					30.38
lmer_model_1	Df	SS	MS	F	P	F_altern	P_altern	perc_SS
AN	1	7.72197e-05	7.72197e-05	1.93508e-06	0.998947
CO	1	139.183	139.183	3.48786	0.0854549
SE	1	69.9176	69.9176	1.7521	0.21132
ET	1	2163.96	2163.96	54.2275	1.35901e-11
AN:ET	1	102.548	102.548	2.56979	0.11076
CO:ET	1	27.5357	27.5357	0.690029	0.408198
SE:ET	1	192.43	192.43	4.82219	0.0294692
lmer_model_2	Df	SS	MS	F	P	F_altern	P_altern	perc_SS
EX	1	1363.84	1363.84	34.2755	0.00967476
AN	1	0.277041	0.277041	0.0069625	0.937468
CO	1	115.194	115.194	2.89502	0.112738
SE	1	44.9029	44.9029	1.12848	0.309671
ET	1	1530.82	1530.82	38.4722	4.55496e-05
EX:AN	1	13.2891	13.2891	0.333978	0.563479
EX:CO	1	8.75646	8.75646	0.220065	0.639116
EX:SE	1	36.3584	36.3584	0.913747	0.339407
EX:ET	1	243.537	243.537	6.12049	0.0135605

## Sheet: logy
lm_model_1	Df	SS	MS	F	P	F_altern	P_altern	perc_SS
EX	1	31.61	31.61	991.94	4.11445e-137			40.59
BL	3	2.74	0.91	28.65	1.68096e-17			3.52
__Blocks	4	34.35	8.59	269.48	0	269.48	0	44.11
TR	70	10.05	0.14	4.5	8.94629e-26			12.9
AN	1	0.00048094	0.00048094	0.02	0.902257	0.01	0.936325	0
CO	1	0.065	0.065	2.04	0.153813	0.89	0.359642	0.08
SE	1	0.042	0.042	1.32	0.251541	0.57	0.459442	0.05
__Selection	3	0.1074	0.0358	1.12	0.338734	0.49	0.693967	0.13
LI	16	1.1684	0.073	2.29	0.00279948			1.5
ET	1	2.56	2.56	80.37	2.69908e-18	74.96	1.9984e-15	3.29
AN:ET	1	0.0421	0.0421	1.32	0.250903	1.85	0.211044	0.05
CO:ET	1	0.0019	0.0019	0.06	0.806619	0.08	0.779386	0
SE:ET	1	0.2	0.2	6.19	0.0130636	8.67	0.018594	0.25
__Selection_X_accession	3	0.2413	0.0804	2.52	0.0566089	3.53	0.0681164	0.3
LI:ET	8	0.1821	0.0228	0.71	0.679025			0.23
MO	190	6.4908	0.0342	1.07	0.264713			8.34
Residuals	713	22.7195	0.0319					29.18
lm_model_2	Df	SS	MS	F	P	F_altern	P_altern	perc_SS
EX	1	31.61	31.61	1010.9	1.2022e-137			40.59
BL	3	2.74	0.91	29.2	8.63746e-18			3.52
__Blocks	4	34.35	8.59	274.63	0	274.63	0	44.11
TR	70	10.05	0.14	4.59	2.41039e-26			12.9
AN	1	0.00048094	0.00048094	0.02	0.901333	0.01	0.936325	0
CO	1	0.065	0.065	2.08	0.149953	0.89	0.359642	0.08
SE	1	0.042	0.042	1.34	0.247075	0.57	0.459442	0.05
__Selection	3	0.1074	0.0358	1.14	0.330125	0.49	0.693967	0.13
LI	16	1.1684	0.073	2.34	0.00226566			1.5
ET	1	2.56	2.56	81.9	1.41776e-18	74.12	2.77556e-15	3.29
EX:AN	1	0.0361	0.0361	1.15	0.283236	1	0.339885	0.05
EX:CO	1	0.0062	0.0062	0.2	0.657069	0.17	0.687815	0.01
EX:SE	1	0.0353	0.0353	1.13	0.288286	0.97	0.34474	0.05
__Selection_X_experiment	3	0.0775	0.0258	0.83	0.479415	0.71	0.56415	0.11
EX:LI	14	0.2738	0.0196	0.63	0.84504			0.35
EX:ET	1	0.59	0.59	18.82	1.64834e-05			0.76
LI:ET	11	0.3985	0.0362	1.16	0.31258			0.51
MO	190	6.5646	0.0346	1.11	0.186168			8.43
Residuals	695	21.7307	0.0313					27.91
lmer_model_1	Df	SS	MS	F	P	F_altern	P_altern	perc_SS
AN	1	2.07396e-05	2.07396e-05	0.00064647	0.980652
CO	1	0.101405	0.101405	3.16088	0.0984622
SE	1	0.0526153	0.0526153	1.64006	0.224237
ET	1	2.62091	2.62091	81.6957	9.46151e-16
AN:ET	1	0.024364	0.024364	0.759445	0.384739
CO:ET	1	0.0154081	0.0154081	0.480282	0.489887
SE:ET	1	0.154005	0.154005	4.80045	0.0297821
lmer_model_2	Df	SS	MS	F	P	F_altern	P_altern	perc_SS
EX	1	1.14477	1.14477	36.5135	0.00897927
AN	1	0.000480788	0.000480788	0.0153352	0.906554
CO	1	0.0888485	0.0888485	2.83391	0.115596
SE	1	0.0401313	0.0401313	1.28003	0.279562
ET	1	2.27724	2.27724	72.6346	0.00018948
EX:AN	1	0.027569	0.027569	0.879339	0.348655
EX:CO	1	0.00137502	0.00137502	0.0438576	0.834171
EX:SE	1	0.0232652	0.0232652	0.742064	0.389257
EX:ET	1	0.682011	0.682011	21.7534	3.61483e-06

## Sheet: sqrty
lm_model_1	Df	SS	MS	F	P	F_altern	P_altern	perc_SS
EX	1	270.47	270.47	963.05	1.83482e-134			40.3
BL	3	24.28	8.09	28.82	1.34922e-17			3.62
__Blocks	4	294.76	73.69	262.38	0	262.38	0	43.92
TR	70	83.06	1.19	4.23	1.879e-23			12.38
AN	1	0.0183	0.0183	0.07	0.798623	0.03	0.869841	0
CO	1	0.64	0.64	2.27	0.132202	0.97	0.340091	0.1
SE	1	0.46	0.46	1.64	0.200392	0.7	0.415388	0.07
__Selection	3	1.12	0.37	1.33	0.264606	0.56	0.646178	0.17
LI	16	10.56	0.66	2.35	0.00210346			1.57
ET	1	19.63	19.63	69.89	3.28648e-16	64.19	1.11244e-13	2.92
AN:ET	1	0.53	0.53	1.89	0.169709	2.8	0.132764	0.08
CO:ET	1	0.0331	0.0331	0.12	0.731637	0.17	0.687147	0
SE:ET	1	1.64	1.64	5.82	0.016066	8.63	0.0187656	0.24
__Selection_X_accession	3	2.2	0.73	2.61	0.0504856	3.87	0.0559094	0.32
LI:ET	8	1.52	0.19	0.67	0.714184			0.23
MO	190	58.1	0.31	1.09	0.222311			8.66
Residuals	713	200.25	0.28					29.83
lm_model_2	Df	SS	MS	F	P	F_altern	P_altern	perc_SS
EX	1	270.47	270.47	968.69	7.32587e-134			40.3
BL	3	24.28	8.09	28.99	1.1429e-17			3.62
__Blocks	4	294.76	73.69	263.91	0	263.91	0	43.92
TR	70	83.06	1.19	4.25	1.55032e-23			12.38
AN	1	0.0183	0.0183	0.07	0.798048	0.03	0.869841	0
CO	1	0.64	0.64	2.28	0.131088	0.97	0.340091	0.1
SE	1	0.46	0.46	1.65	0.199091	0.7	0.415388	0.07
__Selection	3	1.12	0.37	1.33	0.262107	0.56	0.646178	0.17
LI	16	10.56	0.66	2.36	0.00197381			1.57
ET	1	19.63	19.63	70.3	2.83329e-16	63.44	1.47993e-13	2.92
EX:AN	1	0.21	0.21	0.74	0.390171	0.64	0.442153	0.03
EX:CO	1	0.0748	0.0748	0.27	0.605015	0.23	0.640772	0.01
EX:SE	1	0.36	0.36	1.28	0.257374	1.1	0.315764	0.05
__Selection_X_experiment	3	0.64	0.21	0.76	0.514462	0.66	0.595331	0.09
EX:LI	14	1.91	0.14	0.49	0.940064			0.28
EX:ET	1	3.1	3.1	11.1	0.000909272			0.46
LI:ET	11	3.57	0.32	1.16	0.309347			0.53
MO	190	58.79	0.31	1.11	0.179613			8.76
Residuals	695	194.05	0.28					28.91
lmer_model_1	Df	SS	MS	F	P	F_altern	P_altern	perc_SS
AN	1	0.000395015	0.000395015	0.00139545	0.971586
CO	1	0.891579	0.891579	3.14963	0.0992345
SE	1	0.509149	0.509149	1.79864	0.204755
ET	1	19.7499	19.7499	69.7693	5.01891e-14
AN:ET	1	0.344884	0.344884	1.21835	0.271243
CO:ET	1	0.172604	0.172604	0.609748	0.436713
SE:ET	1	1.23909	1.23909	4.37724	0.0378819
lmer_model_2	Df	SS	MS	F	P	F_altern	P_altern	perc_SS
EX	1	10.3773	10.3773	37.0712	0.00871829
AN	1	0.000660674	0.000660674	0.00236016	0.96326
CO	1	0.778218	0.778218	2.78007	0.118692
SE	1	0.374964	0.374964	1.3395	0.269371
ET	1	15.9618	15.9618	57.0211	6.65252e-05
EX:AN	1	0.135362	0.135362	0.483561	0.487006
EX:CO	1	0.0260322	0.0260322	0.0929962	0.76048
EX:SE	1	0.268087	0.268087	0.9577	0.32806
EX:ET	1	3.47307	3.47307	12.407	0.000451089
