# Supplementary material for: Weak evidence for heritable changes in response to selection by aphids in Arabidopsis accessions
Source: eLife. 2025 Aug 12;14:RP106930. doi: 10.7554/eLife.106930 (PMC12342813; doi:10.7554/eLife.106930)
Supplement: Supplementary file 1. — The files are named as <phenotype > _<data set>.xlsx. For each phenotype, there are analyses with all three accessions (‘all’), only the two accessions with trichomes (‘NoWil3’), or with only one accession (‘OnlyWei0’, ‘OnlyMa0’, and ‘OnlyWil3’). For each of them, there is one version with all data included and one in which the extreme values were removed (‘.outliersRemoved’). For example: bladeArea_all.outliersRemoved.xlsx refers to the analysis of the blade area using all three accessions and removing extreme values. Within each workbook, there are three sheets for untransformed data (‘y’), log-transformed data (‘logy’), and square-root-transformed data (‘sqrty’). Within each sheet, the output of the two models tested either with the regular linear model (lm) or the random effects model (lmer) is given. In case of the regular lm output, alternative F- and p-values (F_altern and P_altern) refer to the tests against the correct error stratum (i.e., nested model). The columns F and P contain the F- and p-values from tests against the residuals. Regarding the model terms: ‘__Blocks’ is the five-level factor of experimental blocks that was split into two contrasts (‘EX’ and ‘BL’); ‘__Selection’ is the four-level factor with the selection treatments that was split into three contrasts (‘AN’, ‘CO’, and ‘SE’). ‘__Selection_X_accession/experiment’ is accordingly the interaction of the four-level factor with the selection treatments and the accession (‘ET’) or the ‘EX’ contrast. Abbreviations: Df: degrees-of-freedom, SS: sum of squares, MS: mean squares, F: F-value, P: p-value, F_altern: F-value of nested model, P_altern: p-value of nested model, perc_SS: % sum of squares explained by the term. [file elife-106930-supp1.zip › Supplementary_data_1/rosetteDiameter_NoWil3.xlsx]

## Sheet: y
lm_model_1	Df	SS	MS	F	P	F_altern	P_altern	perc_SS
EX	1	35682.5	35682.5	882.82	6.47096e-127			38.73
BL	3	3430.92	1143.64	28.29	2.69724e-17			3.72
__Blocks	4	39113.4	9778.36	241.93	0	241.93	0	42.45
TR	70	11201.6	160.02	3.96	2.99179e-21			12.16
AN	1	1.98	1.98	0.05	0.824762	0.02	0.887639	0
CO	1	94.02	94.02	2.33	0.12765	0.98	0.337616	0.1
SE	1	82.77	82.77	2.05	0.152851	0.86	0.367451	0.09
__Selection	3	178.78	59.59	1.47	0.220212	0.62	0.612575	0.19
LI	16	1539.56	96.22	2.38	0.0017997			1.67
ET	1	2263.24	2263.24	55.99	2.14206e-13	50.98	1.92588e-11	2.46
AN:ET	1	116.63	116.63	2.89	0.0898084	4.78	0.0602352	0.13
CO:ET	1	7.77	7.77	0.19	0.661146	0.32	0.587906	0.01
SE:ET	1	219.26	219.26	5.42	0.0201332	8.99	0.0171221	0.24
__Selection_X_accession	3	343.66	114.55	2.83	0.037433	4.7	0.035657	0.38
LI:ET	8	195.15	24.39	0.6	0.775371			0.21
MO	190	8434.98	44.39	1.1	0.199946			9.16
Residuals	714	28859	40.42					31.32
lm_model_2	Df	SS	MS	F	P	F_altern	P_altern	perc_SS
EX	1	35682.5	35682.5	880.04	1.20662e-125			38.73
BL	3	3430.92	1143.64	28.21	3.20559e-17			3.72
__Blocks	4	39113.4	9778.36	241.16	0	241.16	0	42.45
TR	70	11201.6	160.02	3.95	4.81875e-21			12.16
AN	1	1.98	1.98	0.05	0.825036	0.02	0.887639	0
CO	1	94.02	94.02	2.32	0.128263	0.98	0.337616	0.1
SE	1	82.77	82.77	2.04	0.153511	0.86	0.367451	0.09
__Selection	3	178.78	59.59	1.47	0.221521	0.62	0.612575	0.19
LI	16	1539.56	96.22	2.37	0.00187788			1.67
ET	1	2263.24	2263.24	55.82	2.3905e-13	50.47	2.36052e-11	2.46
EX:AN	1	12.74	12.74	0.31	0.575327	0.26	0.617537	0.01
EX:CO	1	13.4	13.4	0.33	0.565555	0.28	0.608641	0.01
EX:SE	1	58.09	58.09	1.43	0.231735	1.2	0.295951	0.06
__Selection_X_experiment	3	84.23	28.08	0.69	0.556841	0.58	0.63905	0.08
EX:LI	14	237.99	17	0.42	0.969064			0.26
EX:ET	1	239.81	239.81	5.91	0.0152678			0.26
LI:ET	11	530.7	48.25	1.19	0.29003			0.58
MO	190	8519.56	44.84	1.11	0.184287			9.25
Residuals	696	28220.5	40.55					30.63
lmer_model_1	Df	SS	MS	F	P	F_altern	P_altern	perc_SS
AN	1	0.0394187	0.0394187	0.000965476	0.976386
CO	1	120.989	120.989	2.96336	0.109204
SE	1	81.4631	81.4631	1.99526	0.183735
ET	1	2273.66	2273.66	55.6883	7.55134e-12
AN:ET	1	86.4033	86.4033	2.11626	0.147585
CO:ET	1	29.5426	29.5426	0.723583	0.39701
SE:ET	1	163.696	163.696	4.00938	0.0468249
lmer_model_2	Df	SS	MS	F	P	F_altern	P_altern	perc_SS
EX	1	1466.48	1466.48	36.0471	0.00901026
AN	1	0.0817878	0.0817878	0.00201039	0.966155
CO	1	102.727	102.727	2.52509	0.135574
SE	1	57.3385	57.3385	1.40942	0.258261
ET	1	1685.77	1685.77	41.4374	5.05487e-05
EX:AN	1	5.17997	5.17997	0.127327	0.721309
EX:CO	1	6.23445	6.23445	0.153247	0.695554
EX:SE	1	48.5598	48.5598	1.19363	0.274923
EX:ET	1	256.321	256.321	6.30054	0.0122586

## Sheet: logy
lm_model_1	Df	SS	MS	F	P	F_altern	P_altern	perc_SS
EX	1	31.45	31.45	976.62	8.94399e-136			40.26
BL	3	2.71	0.9	28.02	3.87844e-17			3.47
__Blocks	4	34.16	8.54	265.17	0	265.17	0	43.73
TR	70	10.2	0.15	4.53	5.91824e-26			13.06
AN	1	5.613e-05	5.613e-05	0	0.966714	0	0.978302	0
CO	1	0.065	0.065	2.02	0.155766	0.88	0.361002	0.08
SE	1	0.0445	0.0445	1.38	0.240316	0.6	0.448078	0.06
__Selection	3	0.1096	0.0365	1.13	0.334477	0.5	0.689753	0.14
LI	16	1.1766	0.0735	2.28	0.00291668			1.51
ET	1	2.5	2.5	77.67	9.21309e-18	72.67	4.66294e-15	3.2
AN:ET	1	0.0546	0.0546	1.69	0.193508	2.48	0.153691	0.07
CO:ET	1	0.002	0.002	0.06	0.805209	0.09	0.772763	0
SE:ET	1	0.21	0.21	6.42	0.0114721	9.42	0.0153719	0.26
__Selection_X_accession	3	0.2634	0.0878	2.73	0.0432473	4	0.051978	0.33
LI:ET	8	0.1757	0.022	0.68	0.707644			0.22
MO	190	6.5402	0.0344	1.07	0.273746			8.37
Residuals	714	22.9965	0.0322					29.43
lm_model_2	Df	SS	MS	F	P	F_altern	P_altern	perc_SS
EX	1	31.45	31.45	995.3	2.52801e-136			40.26
BL	3	2.71	0.9	28.56	2.01562e-17			3.47
__Blocks	4	34.16	8.54	270.24	0	270.24	0	43.73
TR	70	10.2	0.15	4.61	1.58406e-26			13.06
AN	1	5.613e-05	5.613e-05	0	0.966398	0	0.978302	0
CO	1	0.065	0.065	2.06	0.151885	0.88	0.361002	0.08
SE	1	0.0445	0.0445	1.41	0.235885	0.6	0.448078	0.06
__Selection	3	0.1096	0.0365	1.16	0.325878	0.5	0.689753	0.14
LI	16	1.1766	0.0735	2.33	0.00236266			1.51
ET	1	2.5	2.5	79.15	4.92171e-18	71.94	6.21725e-15	3.2
EX:AN	1	0.0276	0.0276	0.87	0.350521	0.73	0.410217	0.04
EX:CO	1	0.0063	0.0063	0.2	0.654592	0.17	0.68957	0.01
EX:SE	1	0.0368	0.0368	1.16	0.280858	0.98	0.343932	0.05
__Selection_X_experiment	3	0.0707	0.0236	0.75	0.524925	0.63	0.612798	0.1
EX:LI	14	0.2775	0.0198	0.63	0.843604			0.36
EX:ET	1	0.61	0.61	19.32	1.28052e-05			0.78
LI:ET	11	0.414	0.0376	1.19	0.28933			0.53
MO	190	6.6071	0.0348	1.1	0.196327			8.46
Residuals	696	21.9961	0.0316					28.15
lmer_model_1	Df	SS	MS	F	P	F_altern	P_altern	perc_SS
AN	1	0.000300168	0.000300168	0.00924878	0.926894
CO	1	0.101306	0.101306	3.12143	0.100416
SE	1	0.0550524	0.0550524	1.69627	0.216954
ET	1	2.58451	2.58451	79.6339	1.86745e-15
AN:ET	1	0.0354366	0.0354366	1.09187	0.297567
CO:ET	1	0.0148361	0.0148361	0.45713	0.500512
SE:ET	1	0.162966	0.162966	5.02132	0.0262975
lmer_model_2	Df	SS	MS	F	P	F_altern	P_altern	perc_SS
EX	1	1.16579	1.16579	36.78	0.0088875
AN	1	0.0012854	0.0012854	0.0405537	0.848816
CO	1	0.085457	0.085457	2.69611	0.123945
SE	1	0.0399486	0.0399486	1.26035	0.283231
ET	1	2.08297	2.08297	65.7165	5.99802e-05
EX:AN	1	0.0194768	0.0194768	0.614481	0.433327
EX:CO	1	0.00139716	0.00139716	0.0440796	0.833758
EX:SE	1	0.0241906	0.0241906	0.763197	0.382591
EX:ET	1	0.709636	0.709636	22.3886	2.61848e-06

## Sheet: sqrty
lm_model_1	Df	SS	MS	F	P	F_altern	P_altern	perc_SS
EX	1	269.23	269.23	950.86	2.1591e-133			39.99
BL	3	24.01	8	28.27	2.79579e-17			3.57
__Blocks	4	293.24	73.31	258.92	0	258.92	0	43.56
TR	70	84.41	1.21	4.26	9.69349e-24			12.54
AN	1	0.003	0.003	0.01	0.918177	0	0.947365	0
CO	1	0.64	0.64	2.26	0.133563	0.96	0.341645	0.09
SE	1	0.48	0.48	1.71	0.191413	0.73	0.406089	0.07
__Selection	3	1.13	0.38	1.33	0.264943	0.56	0.646311	0.16
LI	16	10.64	0.66	2.35	0.0021129			1.58
ET	1	19.18	19.18	67.74	8.85992e-16	62.19	2.3781e-13	2.85
AN:ET	1	0.65	0.65	2.29	0.130311	3.54	0.0965226	0.1
CO:ET	1	0.0336	0.0336	0.12	0.730524	0.18	0.679752	0
SE:ET	1	1.71	1.71	6.04	0.0142102	9.33	0.0157001	0.25
__Selection_X_accession	3	2.39	0.8	2.82	0.0382481	4.35	0.0427055	0.35
LI:ET	8	1.47	0.18	0.65	0.73803			0.22
MO	190	58.59	0.31	1.09	0.221363			8.7
Residuals	714	202.16	0.28					30.03
lm_model_2	Df	SS	MS	F	P	F_altern	P_altern	perc_SS
EX	1	269.23	269.23	956.54	8.13054e-133			39.99
BL	3	24.01	8	28.44	2.36267e-17			3.57
__Blocks	4	293.24	73.31	260.46	0	260.46	0	43.56
TR	70	84.41	1.21	4.28	7.93136e-24			12.54
AN	1	0.003	0.003	0.01	0.917935	0	0.947365	0
CO	1	0.64	0.64	2.27	0.132422	0.96	0.341645	0.09
SE	1	0.48	0.48	1.72	0.190106	0.73	0.406089	0.07
__Selection	3	1.13	0.38	1.33	0.262397	0.56	0.646311	0.16
LI	16	10.64	0.66	2.36	0.00198021			1.58
ET	1	19.18	19.18	68.14	7.63406e-16	61.53	3.07088e-13	2.85
EX:AN	1	0.15	0.15	0.54	0.46325	0.45	0.516875	0.02
EX:CO	1	0.0763	0.0763	0.27	0.602761	0.23	0.644009	0.01
EX:SE	1	0.37	0.37	1.32	0.250826	1.1	0.316807	0.06
__Selection_X_experiment	3	0.6	0.2	0.71	0.54609	0.59	0.633429	0.09
EX:LI	14	1.93	0.14	0.49	0.938537			0.29
EX:ET	1	3.24	3.24	11.5	0.000734829			0.48
LI:ET	11	3.72	0.34	1.2	0.282235			0.55
MO	190	59.23	0.31	1.11	0.180814			8.8
Residuals	696	195.89	0.28					29.1
lmer_model_1	Df	SS	MS	F	P	F_altern	P_altern	perc_SS
AN	1	0.000238075	0.000238075	0.000833409	0.978026
CO	1	0.88774	0.88774	3.10764	0.10132
SE	1	0.527558	0.527558	1.84678	0.199227
ET	1	19.4041	19.4041	67.9264	9.52313e-14
AN:ET	1	0.456063	0.456063	1.5965	0.208145
CO:ET	1	0.167665	0.167665	0.586933	0.445395
SE:ET	1	1.30374	1.30374	4.5639	0.034055
lmer_model_2	Df	SS	MS	F	P	F_altern	P_altern	perc_SS
EX	1	10.5518	10.5518	37.3748	0.00860628
AN	1	0.00403393	0.00403393	0.0142884	0.909821
CO	1	0.750827	0.750827	2.65946	0.126233
SE	1	0.373601	0.373601	1.32331	0.272249
ET	1	14.8382	14.8382	52.5575	3.87211e-05
EX:AN	1	0.0864713	0.0864713	0.306285	0.580116
EX:CO	1	0.0264117	0.0264117	0.0935513	0.759788
EX:SE	1	0.277311	0.277311	0.982249	0.321941
EX:ET	1	3.64533	3.64533	12.9119	0.000345732
