# Supplementary material for: Weak evidence for heritable changes in response to selection by aphids in Arabidopsis accessions
Source: eLife. 2025 Aug 12;14:RP106930. doi: 10.7554/eLife.106930 (PMC12342813; doi:10.7554/eLife.106930)
Supplement: Supplementary file 1. — The files are named as <phenotype > _<data set>.xlsx. For each phenotype, there are analyses with all three accessions (‘all’), only the two accessions with trichomes (‘NoWil3’), or with only one accession (‘OnlyWei0’, ‘OnlyMa0’, and ‘OnlyWil3’). For each of them, there is one version with all data included and one in which the extreme values were removed (‘.outliersRemoved’). For example: bladeArea_all.outliersRemoved.xlsx refers to the analysis of the blade area using all three accessions and removing extreme values. Within each workbook, there are three sheets for untransformed data (‘y’), log-transformed data (‘logy’), and square-root-transformed data (‘sqrty’). Within each sheet, the output of the two models tested either with the regular linear model (lm) or the random effects model (lmer) is given. In case of the regular lm output, alternative F- and p-values (F_altern and P_altern) refer to the tests against the correct error stratum (i.e., nested model). The columns F and P contain the F- and p-values from tests against the residuals. Regarding the model terms: ‘__Blocks’ is the five-level factor of experimental blocks that was split into two contrasts (‘EX’ and ‘BL’); ‘__Selection’ is the four-level factor with the selection treatments that was split into three contrasts (‘AN’, ‘CO’, and ‘SE’). ‘__Selection_X_accession/experiment’ is accordingly the interaction of the four-level factor with the selection treatments and the accession (‘ET’) or the ‘EX’ contrast. Abbreviations: Df: degrees-of-freedom, SS: sum of squares, MS: mean squares, F: F-value, P: p-value, F_altern: F-value of nested model, P_altern: p-value of nested model, perc_SS: % sum of squares explained by the term. [file elife-106930-supp1.zip › Supplementary_data_1/rosetteDiameter_OnlyMa0.outliersRemoved.xlsx]

## Sheet: y
lm_model_1	Df	SS	MS	F	P	F_altern	P_altern	perc_SS
EX	1	18953.3	18953.3	449.28	9.03616e-60			38.95
BL	3	4041.8	1347.27	31.94	9.62762e-18			8.31
__Blocks	4	22995.1	5748.77	136.27	0	136.27	0	47.26
TR	67	8675.42	129.48	3.07	5.59812e-11			17.83
AN	1	35.08	35.08	0.83	0.36264	0.53	0.477879	0.07
CO	1	243.5	243.5	5.77	0.016946	3.71	0.076336	0.5
SE	1	141.8	141.8	3.36	0.0678305	2.16	0.165538	0.29
__Selection	3	420.37	140.12	3.32	0.0202877	2.13	0.14527	0.86
LI	13	853.89	65.68	1.56	0.0972949			1.75
MO	103	4112.82	39.93	0.95	0.621603			8.45
Residuals	275	11601.2	42.19					23.84
lm_model_2	Df	SS	MS	F	P	F_altern	P_altern	perc_SS
EX	1	18953.3	18953.3	434.18	1.87106e-57			38.95
BL	3	4041.8	1347.27	30.86	4.14488e-17			8.31
__Blocks	4	22995.1	5748.77	131.69	0	131.69	0	47.26
TR	67	8675.42	129.48	2.97	3.15307e-10			17.83
AN	1	35.08	35.08	0.8	0.370858	0.53	0.477879	0.07
CO	1	243.5	243.5	5.58	0.0189208	3.71	0.076336	0.5
SE	1	141.8	141.8	3.25	0.0726526	2.16	0.165538	0.29
__Selection	3	420.37	140.12	3.21	0.0236031	2.13	0.14527	0.86
LI	13	853.89	65.68	1.5	0.115385			1.75
EX:AN	1	52.32	52.32	1.2	0.274626	4.67	0.0536687	0.11
EX:CO	1	24.09	24.09	0.55	0.458256	2.15	0.170679	0.05
EX:SE	1	25.09	25.09	0.57	0.4491	2.24	0.162802	0.05
__Selection_X_experiment	3	101.49	33.83	0.77	0.508873	3.02	0.0758139	0.21
EX:LI	11	123.31	11.21	0.26	0.992475			0.25
MO	103	4095.86	39.77	0.91	0.704777			8.42
Residuals	261	11393.4	43.65					23.41
lmer_model_1	Df	SS	MS	F	P	F_altern	P_altern	perc_SS
AN	1	21.8126	21.8126	0.525112	0.555879
CO	1	218.095	218.095	5.25035	0.0494782
SE	1	141.661	141.661	3.41031	0.123313
lmer_model_2	Df	SS	MS	F	P	F_altern	P_altern	perc_SS
EX	1	749.849	749.849	18.0295	0.0233126
AN	1	19.1018	19.1018	0.459287	0.579185
CO	1	215.373	215.373	5.17847	0.0513322
SE	1	139.687	139.687	3.35866	0.126497
EX:AN	1	49.8899	49.8899	1.19956	0.274061
EX:CO	1	11.2007	11.2007	0.26931	0.604108
EX:SE	1	15.5172	15.5172	0.373098	0.541699

## Sheet: logy
lm_model_1	Df	SS	MS	F	P	F_altern	P_altern	perc_SS
EX	1	18.95	18.95	571.55	4.18877e-69			42.6
BL	3	3.56	1.19	35.8	1.45325e-19			8.01
__Blocks	4	22.51	5.63	169.74	0	169.74	0	50.61
TR	67	8.69	0.13	3.91	8.56446e-16			19.54
AN	1	0.0062	0.0062	0.19	0.665134	0.13	0.726628	0.01
CO	1	0.16	0.16	4.88	0.0279149	3.32	0.0914812	0.36
SE	1	0.0833	0.0833	2.51	0.114115	1.71	0.213909	0.19
__Selection	3	0.2515	0.0838	2.53	0.0576664	1.72	0.212273	0.56
LI	13	0.6341	0.0488	1.47	0.127723			1.43
MO	103	3.2771	0.0318	0.96	0.589746			7.37
Residuals	275	9.1184	0.0332					20.5
lm_model_2	Df	SS	MS	F	P	F_altern	P_altern	perc_SS
EX	1	18.95	18.95	554.21	1.68816e-66			42.6
BL	3	3.56	1.19	34.71	6.50331e-19			8.01
__Blocks	4	22.51	5.63	164.59	0	164.59	0	50.61
TR	67	8.69	0.13	3.79	7.44996e-15			19.54
AN	1	0.0062	0.0062	0.18	0.669967	0.13	0.726628	0.01
CO	1	0.16	0.16	4.74	0.0304224	3.32	0.0914812	0.36
SE	1	0.0833	0.0833	2.44	0.119791	1.71	0.213909	0.19
__Selection	3	0.2515	0.0838	2.45	0.0638613	1.72	0.212273	0.56
LI	13	0.6341	0.0488	1.43	0.146926			1.43
EX:AN	1	0.0414	0.0414	1.21	0.272163	3.24	0.099236	0.09
EX:CO	1	0.0048	0.0048	0.14	0.70732	0.38	0.551073	0.01
EX:SE	1	0.0101	0.0101	0.3	0.587153	0.79	0.392777	0.02
__Selection_X_experiment	3	0.0563	0.0188	0.55	0.649071	1.47	0.276196	0.12
EX:LI	11	0.1405	0.0128	0.37	0.965422			0.32
MO	103	3.2735	0.0318	0.93	0.662047			7.36
Residuals	261	8.9251	0.0342					20.06
lmer_model_1	Df	SS	MS	F	P	F_altern	P_altern	perc_SS
AN	1	0.00283174	0.00283174	0.086617	0.794446
CO	1	0.142465	0.142465	4.35771	0.0685849
SE	1	0.0849602	0.0849602	2.59875	0.163599
lmer_model_2	Df	SS	MS	F	P	F_altern	P_altern	perc_SS
EX	1	0.60904	0.60904	18.5671	0.022998
AN	1	0.00200079	0.00200079	0.0609957	0.826378
CO	1	0.140841	0.140841	4.29364	0.0708455
SE	1	0.0841009	0.0841009	2.56388	0.166596
EX:AN	1	0.0483156	0.0483156	1.47294	0.225604
EX:CO	1	0.00061863	0.00061863	0.0188594	0.890847
EX:SE	1	0.00202085	0.00202085	0.0616074	0.804115

## Sheet: sqrty
lm_model_1	Df	SS	MS	F	P	F_altern	P_altern	perc_SS
EX	1	152.11	152.11	518.5	3.12103e-65			41.33
BL	3	29.59	9.86	33.62	1.52773e-18			8.04
__Blocks	4	181.69	45.42	154.84	0	154.84	0	49.37
TR	67	68.36	1.02	3.48	2.50807e-13			18.57
AN	1	0.13	0.13	0.46	0.499115	0.3	0.593071	0.04
CO	1	1.61	1.61	5.48	0.0199182	3.59	0.0804766	0.44
SE	1	0.87	0.87	2.98	0.0853663	1.95	0.185604	0.24
__Selection	3	2.62	0.87	2.97	0.0321274	1.95	0.171634	0.72
LI	13	5.82	0.45	1.53	0.107446			1.58
MO	103	28.89	0.28	0.96	0.598506			7.85
Residuals	275	80.67	0.29					21.92
lm_model_2	Df	SS	MS	F	P	F_altern	P_altern	perc_SS
EX	1	152.11	152.11	501.66	1.02521e-62			41.33
BL	3	29.59	9.86	32.53	6.77849e-18			8.04
__Blocks	4	181.69	45.42	149.81	0	149.81	0	49.37
TR	67	68.36	1.02	3.37	1.80345e-12			18.57
AN	1	0.13	0.13	0.44	0.506191	0.3	0.593071	0.04
CO	1	1.61	1.61	5.3	0.0220534	3.59	0.0804766	0.44
SE	1	0.87	0.87	2.88	0.0906403	1.95	0.185604	0.24
__Selection	3	2.62	0.87	2.88	0.0365885	1.95	0.171634	0.72
LI	13	5.82	0.45	1.48	0.126015			1.58
EX:AN	1	0.36	0.36	1.19	0.275932	3.88	0.0745189	0.1
EX:CO	1	0.0983	0.0983	0.32	0.569608	1.06	0.326306	0.03
EX:SE	1	0.13	0.13	0.43	0.514788	1.39	0.264022	0.04
__Selection_X_experiment	3	0.59	0.2	0.65	0.58534	2.11	0.157364	0.17
EX:LI	11	1.0243	0.0931	0.31	0.984044			0.28
MO	103	28.81	0.28	0.92	0.678234			7.83
Residuals	261	79.14	0.3					21.5
lmer_model_1	Df	SS	MS	F	P	F_altern	P_altern	perc_SS
AN	1	0.0700144	0.0700144	0.242217	0.672291
CO	1	1.40981	1.40981	4.87729	0.0568182
SE	1	0.865731	0.865731	2.99502	0.141509
lmer_model_2	Df	SS	MS	F	P	F_altern	P_altern	perc_SS
EX	1	5.48429	5.48429	18.9285	0.0221293
AN	1	0.0573721	0.0573721	0.198014	0.700677
CO	1	1.39179	1.39179	4.8036	0.0589206
SE	1	0.854686	0.854686	2.94986	0.144708
EX:AN	1	0.381814	0.381814	1.31779	0.251673
EX:CO	1	0.0326052	0.0326052	0.112533	0.737472
EX:SE	1	0.0524404	0.0524404	0.180992	0.670773
