# Supplementary material for: Weak evidence for heritable changes in response to selection by aphids in Arabidopsis accessions
Source: eLife. 2025 Aug 12;14:RP106930. doi: 10.7554/eLife.106930 (PMC12342813; doi:10.7554/eLife.106930)
Supplement: Supplementary file 1. — The files are named as <phenotype > _<data set>.xlsx. For each phenotype, there are analyses with all three accessions (‘all’), only the two accessions with trichomes (‘NoWil3’), or with only one accession (‘OnlyWei0’, ‘OnlyMa0’, and ‘OnlyWil3’). For each of them, there is one version with all data included and one in which the extreme values were removed (‘.outliersRemoved’). For example: bladeArea_all.outliersRemoved.xlsx refers to the analysis of the blade area using all three accessions and removing extreme values. Within each workbook, there are three sheets for untransformed data (‘y’), log-transformed data (‘logy’), and square-root-transformed data (‘sqrty’). Within each sheet, the output of the two models tested either with the regular linear model (lm) or the random effects model (lmer) is given. In case of the regular lm output, alternative F- and p-values (F_altern and P_altern) refer to the tests against the correct error stratum (i.e., nested model). The columns F and P contain the F- and p-values from tests against the residuals. Regarding the model terms: ‘__Blocks’ is the five-level factor of experimental blocks that was split into two contrasts (‘EX’ and ‘BL’); ‘__Selection’ is the four-level factor with the selection treatments that was split into three contrasts (‘AN’, ‘CO’, and ‘SE’). ‘__Selection_X_accession/experiment’ is accordingly the interaction of the four-level factor with the selection treatments and the accession (‘ET’) or the ‘EX’ contrast. Abbreviations: Df: degrees-of-freedom, SS: sum of squares, MS: mean squares, F: F-value, P: p-value, F_altern: F-value of nested model, P_altern: p-value of nested model, perc_SS: % sum of squares explained by the term. [file elife-106930-supp1.zip › Supplementary_data_1/rosetteDiameter_OnlyWei0.outliersRemoved.xlsx]

## Sheet: y
lm_model_1	Df	SS	MS	F	P	F_altern	P_altern	perc_SS
EX	1	18121.9	18121.9	566.05	2.73775e-76			44.21
BL	3	1712.47	570.82	17.83	8.02123e-11			4.18
__Blocks	4	19834.4	4958.59	154.88	0	154.88	0	48.39
TR	70	5133.08	73.33	2.29	3.87969e-07			12.52
AN	1	11.35	11.35	0.35	0.551909	0.22	0.645938	0.03
CO	1	38.78	38.78	1.21	0.271793	0.76	0.401324	0.09
SE	1	12.58	12.58	0.39	0.531189	0.25	0.628861	0.03
__Selection	3	62.71	20.9	0.65	0.581548	0.41	0.748501	0.15
LI	11	559.74	50.89	1.59	0.0996526			1.37
MO	87	3686.19	42.37	1.32	0.0408468			8.99
Residuals	366	11717.4	32.01					28.58
lm_model_2	Df	SS	MS	F	P	F_altern	P_altern	perc_SS
EX	1	18121.9	18121.9	556.37	1.86909e-74			44.21
BL	3	1712.47	570.82	17.52	1.26097e-10			4.18
__Blocks	4	19834.4	4958.59	152.24	0	152.24	0	48.39
TR	70	5133.08	73.33	2.25	7.66513e-07			12.52
AN	1	11.35	11.35	0.35	0.555342	0.22	0.645938	0.03
CO	1	38.78	38.78	1.19	0.275953	0.76	0.401324	0.09
SE	1	12.58	12.58	0.39	0.534735	0.25	0.628861	0.03
__Selection	3	62.71	20.9	0.64	0.588598	0.41	0.748501	0.15
LI	11	559.74	50.89	1.56	0.108129			1.37
EX:AN	1	5.34	5.34	0.16	0.685911	0.25	0.62573	0.01
EX:CO	1	3.73	3.73	0.11	0.735193	0.18	0.682838	0.01
EX:SE	1	9.11	9.11	0.28	0.597143	0.43	0.525442	0.02
__Selection_X_experiment	3	18.18	6.06	0.19	0.905846	0.29	0.834577	0.04
EX:LI	11	233.14	21.19	0.65	0.784655			0.57
MO	87	3687	42.38	1.3	0.0518691			8.99
Residuals	352	11465.3	32.57					27.97
lmer_model_1	Df	SS	MS	F	P	F_altern	P_altern	perc_SS
AN	1	7.62947	7.62947	0.234888	0.661833
CO	1	24.779	24.779	0.76287	0.407058
SE	1	1.32164	1.32164	0.0406892	0.84394
lmer_model_2	Df	SS	MS	F	P	F_altern	P_altern	perc_SS
EX	1	1125.06	1125.06	34.5115	0.00965636
AN	1	7.57426	7.57426	0.232342	0.663114
CO	1	24.3948	24.3948	0.748316	0.411211
SE	1	1.25706	1.25706	0.0385605	0.848022
EX:AN	1	13.586	13.586	0.416752	0.518898
EX:CO	1	0.0101169	0.0101169	0.000310339	0.985953
EX:SE	1	16.8083	16.8083	0.515597	0.473117

## Sheet: logy
lm_model_1	Df	SS	MS	F	P	F_altern	P_altern	perc_SS
EX	1	14.36	14.36	596.91	5.86228e-79			45.01
BL	3	1.07	0.36	14.83	3.90898e-09			3.35
__Blocks	4	15.43	3.86	160.35	0	160.35	0	48.36
TR	70	4.2123	0.0602	2.5	1.77437e-08			13.21
AN	1	8.336e-05	8.336e-05	0	0.953084	0	0.965036	0
CO	1	0.0255	0.0255	1.06	0.303464	0.62	0.449089	0.08
SE	1	0.003	0.003	0.12	0.724613	0.07	0.793248	0.01
__Selection	3	0.0286	0.0095	0.4	0.75556	0.23	0.873539	0.09
LI	11	0.456	0.0415	1.72	0.0664653			1.43
MO	87	2.9483	0.0339	1.41	0.016343			9.24
Residuals	367	8.8265	0.0241					27.67
lm_model_2	Df	SS	MS	F	P	F_altern	P_altern	perc_SS
EX	1	14.36	14.36	592.09	1.7377e-77			45.01
BL	3	1.07	0.36	14.71	4.77436e-09			3.35
__Blocks	4	15.43	3.86	159.06	0	159.06	0	48.36
TR	70	4.2123	0.0602	2.48	2.80825e-08			13.21
AN	1	8.336e-05	8.336e-05	0	0.953275	0	0.965036	0
CO	1	0.0255	0.0255	1.05	0.30545	0.62	0.449089	0.08
SE	1	0.003	0.003	0.12	0.72569	0.07	0.793248	0.01
__Selection	3	0.0286	0.0095	0.39	0.757867	0.23	0.873539	0.09
LI	11	0.456	0.0415	1.71	0.069562			1.43
EX:AN	1	0.0021	0.0021	0.08	0.771052	0.11	0.751222	0.01
EX:CO	1	0.00051073	0.00051073	0.02	0.884688	0.03	0.874239	0
EX:SE	1	0.0274	0.0274	1.13	0.288226	1.41	0.260129	0.09
__Selection_X_experiment	3	0.03	0.01	0.41	0.744203	0.51	0.681087	0.1
EX:LI	11	0.2141	0.0195	0.8	0.637559			0.67
MO	87	2.9718	0.0342	1.41	0.0168075			9.32
Residuals	353	8.559	0.0242					26.83
lmer_model_1	Df	SS	MS	F	P	F_altern	P_altern	perc_SS
AN	1	0.000537633	0.000537633	0.0219479	0.891239
CO	1	0.0214765	0.0214765	0.876741	0.374329
SE	1	0.000289646	0.000289646	0.0118243	0.915428
lmer_model_2	Df	SS	MS	F	P	F_altern	P_altern	perc_SS
EX	1	1.04961	1.04961	42.8312	0.00709688
AN	1	0.000556116	0.000556116	0.0226934	0.8894
CO	1	0.0213256	0.0213256	0.870229	0.375929
SE	1	0.00030211	0.00030211	0.0123282	0.913655
EX:AN	1	0.0082063	0.0082063	0.334873	0.563106
EX:CO	1	0.000657951	0.000657951	0.0268489	0.869921
EX:SE	1	0.0351149	0.0351149	1.43293	0.231961

## Sheet: sqrty
lm_model_1	Df	SS	MS	F	P	F_altern	P_altern	perc_SS
EX	1	130.26	130.26	580.95	1.26212e-77			44.56
BL	3	10.73	3.58	15.95	9.05827e-10			3.67
__Blocks	4	140.99	35.25	157.2	0	157.2	0	48.23
TR	70	37.63	0.54	2.4	8.17498e-08			12.87
AN	1	0.0063	0.0063	0.03	0.866832	0.02	0.900395	0
CO	1	0.2	0.2	0.9	0.342939	0.53	0.483686	0.07
SE	1	0.0159	0.0159	0.07	0.790232	0.04	0.842693	0.01
__Selection	3	0.2244	0.0748	0.33	0.801067	0.19	0.898049	0.08
LI	11	4.23	0.38	1.72	0.0679815			1.45
MO	87	26.98	0.31	1.38	0.0218112			9.23
Residuals	367	82.29	0.22					28.15
lm_model_2	Df	SS	MS	F	P	F_altern	P_altern	perc_SS
EX	1	130.26	130.26	574.73	4.60388e-76			44.56
BL	3	10.73	3.58	15.78	1.18806e-09			3.67
__Blocks	4	140.99	35.25	155.52	0	155.52	0	48.23
TR	70	37.63	0.54	2.37	1.3678e-07			12.87
AN	1	0.0063	0.0063	0.03	0.867544	0.02	0.900395	0
CO	1	0.2	0.2	0.89	0.345556	0.53	0.483686	0.07
SE	1	0.0159	0.0159	0.07	0.791337	0.04	0.842693	0.01
__Selection	3	0.2244	0.0748	0.33	0.803654	0.19	0.898049	0.08
LI	11	4.23	0.38	1.7	0.0721099			1.45
EX:AN	1	0.0425	0.0425	0.19	0.665104	0.26	0.623487	0.01
EX:CO	1	0.0058	0.0058	0.03	0.873091	0.03	0.855566	0
EX:SE	1	0.18	0.18	0.81	0.36782	1.1	0.315719	0.06
__Selection_X_experiment	3	0.2326	0.0775	0.34	0.794886	0.46	0.712551	0.07
EX:LI	11	1.83	0.17	0.74	0.703924			0.63
MO	87	27.19	0.31	1.38	0.0232576			9.3
Residuals	353	80.01	0.23					27.37
lmer_model_1	Df	SS	MS	F	P	F_altern	P_altern	perc_SS
AN	1	0.0081071	0.0081071	0.0356341	0.861223
CO	1	0.159422	0.159422	0.700728	0.424343
SE	1	0.000175319	0.000175319	0.0007706	0.978367
lmer_model_2	Df	SS	MS	F	P	F_altern	P_altern	perc_SS
EX	1	8.85039	8.85039	38.8657	0.00816216
AN	1	0.00813086	0.00813086	0.0357059	0.861052
CO	1	0.157879	0.157879	0.693312	0.426627
SE	1	0.000193893	0.000193893	0.000851462	0.977261
EX:AN	1	0.120525	0.120525	0.529276	0.467304
EX:CO	1	0.00490635	0.00490635	0.0215458	0.88337
EX:SE	1	0.264199	0.264199	1.16021	0.282036
