# Supplementary material for: Weak evidence for heritable changes in response to selection by aphids in Arabidopsis accessions
Source: eLife. 2025 Aug 12;14:RP106930. doi: 10.7554/eLife.106930 (PMC12342813; doi:10.7554/eLife.106930)
Supplement: Supplementary file 1. — The files are named as <phenotype > _<data set>.xlsx. For each phenotype, there are analyses with all three accessions (‘all’), only the two accessions with trichomes (‘NoWil3’), or with only one accession (‘OnlyWei0’, ‘OnlyMa0’, and ‘OnlyWil3’). For each of them, there is one version with all data included and one in which the extreme values were removed (‘.outliersRemoved’). For example: bladeArea_all.outliersRemoved.xlsx refers to the analysis of the blade area using all three accessions and removing extreme values. Within each workbook, there are three sheets for untransformed data (‘y’), log-transformed data (‘logy’), and square-root-transformed data (‘sqrty’). Within each sheet, the output of the two models tested either with the regular linear model (lm) or the random effects model (lmer) is given. In case of the regular lm output, alternative F- and p-values (F_altern and P_altern) refer to the tests against the correct error stratum (i.e., nested model). The columns F and P contain the F- and p-values from tests against the residuals. Regarding the model terms: ‘__Blocks’ is the five-level factor of experimental blocks that was split into two contrasts (‘EX’ and ‘BL’); ‘__Selection’ is the four-level factor with the selection treatments that was split into three contrasts (‘AN’, ‘CO’, and ‘SE’). ‘__Selection_X_accession/experiment’ is accordingly the interaction of the four-level factor with the selection treatments and the accession (‘ET’) or the ‘EX’ contrast. Abbreviations: Df: degrees-of-freedom, SS: sum of squares, MS: mean squares, F: F-value, P: p-value, F_altern: F-value of nested model, P_altern: p-value of nested model, perc_SS: % sum of squares explained by the term. [file elife-106930-supp1.zip › Supplementary_data_1/rosetteDiameter_OnlyWei0.xlsx]

## Sheet: y
lm_model_1	Df	SS	MS	F	P	F_altern	P_altern	perc_SS
EX	1	18023.4	18023.4	533.27	1.42716e-73			42.61
BL	3	1549.47	516.49	15.28	2.16227e-09			3.66
__Blocks	4	19572.9	4893.22	144.78	0	144.78	0	46.27
TR	70	5658.5	80.84	2.39	8.82815e-08			13.38
AN	1	6.98	6.98	0.21	0.649703	0.12	0.734278	0.02
CO	1	25.67	25.67	0.76	0.384035	0.45	0.518163	0.06
SE	1	1.61	1.61	0.05	0.827473	0.03	0.870354	0
__Selection	3	34.26	11.42	0.34	0.797933	0.2	0.895393	0.08
LI	11	633.63	57.6	1.7	0.0705217			1.5
MO	87	3963.63	45.56	1.35	0.0316387			9.37
Residuals	368	12437.6	33.8					29.4
lm_model_2	Df	SS	MS	F	P	F_altern	P_altern	perc_SS
EX	1	18023.4	18023.4	526.56	4.89012e-72			42.61
BL	3	1549.47	516.49	15.09	2.90791e-09			3.66
__Blocks	4	19572.9	4893.22	142.96	0	142.96	0	46.27
TR	70	5658.5	80.84	2.36	1.5717e-07			13.38
AN	1	6.98	6.98	0.2	0.651777	0.12	0.734278	0.02
CO	1	25.67	25.67	0.75	0.387064	0.45	0.518163	0.06
SE	1	1.61	1.61	0.05	0.82855	0.03	0.870354	0
__Selection	3	34.26	11.42	0.33	0.801016	0.2	0.895393	0.08
LI	11	633.63	57.6	1.68	0.0754879			1.5
EX:AN	1	16.37	16.37	0.48	0.489649	0.69	0.423105	0.04
EX:CO	1	1.14	1.14	0.03	0.855342	0.05	0.830296	0
EX:SE	1	17.35	17.35	0.51	0.477008	0.73	0.410041	0.04
__Selection_X_experiment	3	34.86	11.62	0.34	0.796818	0.49	0.695476	0.08
EX:LI	11	260.16	23.65	0.69	0.747299			0.62
MO	87	3989.27	45.85	1.34	0.0351657			9.43
Residuals	354	12116.9	34.23					28.64
lmer_model_1	Df	SS	MS	F	P	F_altern	P_altern	perc_SS
AN	1	4.21672	4.21672	0.123063	0.746405
CO	1	17.9367	17.9367	0.523471	0.487742
SE	1	0.0584379	0.0584379	0.00170548	0.967823
lmer_model_2	Df	SS	MS	F	P	F_altern	P_altern	perc_SS
EX	1	1299.99	1299.99	37.9027	0.00841731
AN	1	4.12347	4.12347	0.120224	0.749127
CO	1	17.61	17.61	0.513438	0.491744
SE	1	0.0592759	0.0592759	0.00172826	0.967609
EX:AN	1	36.6525	36.6525	1.06864	0.301823
EX:CO	1	0.476103	0.476103	0.0138813	0.906265
EX:SE	1	30.055	30.055	0.876287	0.349751

## Sheet: logy
lm_model_1	Df	SS	MS	F	P	F_altern	P_altern	perc_SS
EX	1	14.2	14.2	576.82	2.38171e-77			44.09
BL	3	0.98	0.33	13.23	3.20369e-08			3.03
__Blocks	4	15.17	3.79	154.13	0	154.13	0	47.12
TR	70	4.4744	0.0639	2.6	4.29552e-09			13.9
AN	1	0.0018	0.0018	0.07	0.785263	0.04	0.83954	0.01
CO	1	0.0278	0.0278	1.13	0.289006	0.65	0.436545	0.09
SE	1	0.0042	0.0042	0.17	0.680264	0.1	0.759687	0.01
__Selection	3	0.0338	0.0113	0.46	0.712288	0.26	0.849636	0.11
LI	11	0.4683	0.0426	1.73	0.0652575			1.45
MO	87	2.9908	0.0344	1.4	0.0187168			9.29
Residuals	368	9.0575	0.0246					28.13
lm_model_2	Df	SS	MS	F	P	F_altern	P_altern	perc_SS
EX	1	14.2	14.2	571.77	6.82051e-76			44.09
BL	3	0.98	0.33	13.11	3.86479e-08			3.03
__Blocks	4	15.17	3.79	152.78	0	152.78	0	47.12
TR	70	4.4744	0.0639	2.57	7.19782e-09			13.9
AN	1	0.0018	0.0018	0.07	0.786189	0.04	0.83954	0.01
CO	1	0.0278	0.0278	1.12	0.291152	0.65	0.436545	0.09
SE	1	0.0042	0.0042	0.17	0.6816	0.1	0.759687	0.01
__Selection	3	0.0338	0.0113	0.45	0.715118	0.26	0.849636	0.11
LI	11	0.4683	0.0426	1.71	0.0685616			1.45
EX:AN	1	0.005	0.005	0.2	0.655265	0.25	0.624669	0.02
EX:CO	1	0.00074725	0.00074725	0.03	0.862375	0.04	0.84864	0
EX:SE	1	0.0254	0.0254	1.02	0.312707	1.3	0.278989	0.08
__Selection_X_experiment	3	0.0311	0.0104	0.42	0.740697	0.53	0.67127	0.1
EX:LI	11	0.2153	0.0196	0.79	0.651972			0.67
MO	87	3.012	0.0346	1.39	0.0196841			9.35
Residuals	354	8.7899	0.0248					27.3
lmer_model_1	Df	SS	MS	F	P	F_altern	P_altern	perc_SS
AN	1	0.00222992	0.00222992	0.0886403	0.784846
CO	1	0.0224254	0.0224254	0.891419	0.370833
SE	1	0.000408767	0.000408767	0.0162487	0.900942
lmer_model_2	Df	SS	MS	F	P	F_altern	P_altern	perc_SS
EX	1	1.19601	1.19601	47.5325	0.00606362
AN	1	0.00222318	0.00222318	0.0883549	0.78514
CO	1	0.0221147	0.0221147	0.878893	0.37396
SE	1	0.000416168	0.000416168	0.0165396	0.900068
EX:AN	1	0.0150209	0.0150209	0.596967	0.440159
EX:CO	1	0.000504678	0.000504678	0.0200572	0.887444
EX:SE	1	0.0336729	0.0336729	1.33825	0.248

## Sheet: sqrty
lm_model_1	Df	SS	MS	F	P	F_altern	P_altern	perc_SS
EX	1	128.93	128.93	564.79	2.52917e-76			43.76
BL	3	9.88	3.29	14.42	6.6485e-09			3.35
__Blocks	4	138.8	34.7	152.01	0	152.01	0	47.11
TR	70	39.92	0.57	2.5	1.84812e-08			13.55
AN	1	0.0295	0.0295	0.13	0.719326	0.07	0.789329	0.01
CO	1	0.22	0.22	0.96	0.327715	0.56	0.471275	0.07
SE	1	0.0236	0.0236	0.1	0.748107	0.06	0.811229	0.01
__Selection	3	0.2723	0.0908	0.4	0.754739	0.23	0.873257	0.09
LI	11	4.33	0.39	1.73	0.0660642			1.47
MO	87	27.31	0.31	1.38	0.0236735			9.27
Residuals	368	84	0.23					28.51
lm_model_2	Df	SS	MS	F	P	F_altern	P_altern	perc_SS
EX	1	128.93	128.93	558.47	8.8731e-75			43.76
BL	3	9.88	3.29	14.26	8.55639e-09			3.35
__Blocks	4	138.8	34.7	150.31	0	150.31	0	47.11
TR	70	39.92	0.57	2.47	3.26877e-08			13.55
AN	1	0.0295	0.0295	0.13	0.720842	0.07	0.789329	0.01
CO	1	0.22	0.22	0.95	0.330457	0.56	0.471275	0.07
SE	1	0.0236	0.0236	0.1	0.749479	0.06	0.811229	0.01
__Selection	3	0.2723	0.0908	0.39	0.757941	0.23	0.873257	0.09
LI	11	4.33	0.39	1.71	0.0702925			1.47
EX:AN	1	0.0755	0.0755	0.33	0.567761	0.45	0.516285	0.03
EX:CO	1	0.0079	0.0079	0.03	0.853101	0.05	0.831956	0
EX:SE	1	0.17	0.17	0.74	0.391686	1.01	0.33617	0.06
__Selection_X_experiment	3	0.2532	0.0844	0.37	0.777861	0.5	0.688097	0.09
EX:LI	11	1.85	0.17	0.73	0.712402			0.63
MO	87	27.49	0.32	1.37	0.0258924			9.33
Residuals	354	81.72	0.23					27.74
lmer_model_1	Df	SS	MS	F	P	F_altern	P_altern	perc_SS
AN	1	0.0244595	0.0244595	0.105256	0.765311
CO	1	0.165193	0.165193	0.710872	0.421371
SE	1	0.000481622	0.000481622	0.00207256	0.964532
lmer_model_2	Df	SS	MS	F	P	F_altern	P_altern	perc_SS
EX	1	9.91862	9.91862	42.6542	0.00710002
AN	1	0.024101	0.024101	0.103645	0.766976
CO	1	0.162559	0.162559	0.699072	0.425012
SE	1	0.000485776	0.000485776	0.00208904	0.964392
EX:AN	1	0.191823	0.191823	0.824918	0.364249
EX:CO	1	0.00370609	0.00370609	0.0159377	0.899597
EX:SE	1	0.253189	0.253189	1.08882	0.297329
