# Supplementary material for: Weak evidence for heritable changes in response to selection by aphids in Arabidopsis accessions
Source: eLife. 2025 Aug 12;14:RP106930. doi: 10.7554/eLife.106930 (PMC12342813; doi:10.7554/eLife.106930)
Supplement: Supplementary file 1. — The files are named as <phenotype > _<data set>.xlsx. For each phenotype, there are analyses with all three accessions (‘all’), only the two accessions with trichomes (‘NoWil3’), or with only one accession (‘OnlyWei0’, ‘OnlyMa0’, and ‘OnlyWil3’). For each of them, there is one version with all data included and one in which the extreme values were removed (‘.outliersRemoved’). For example: bladeArea_all.outliersRemoved.xlsx refers to the analysis of the blade area using all three accessions and removing extreme values. Within each workbook, there are three sheets for untransformed data (‘y’), log-transformed data (‘logy’), and square-root-transformed data (‘sqrty’). Within each sheet, the output of the two models tested either with the regular linear model (lm) or the random effects model (lmer) is given. In case of the regular lm output, alternative F- and p-values (F_altern and P_altern) refer to the tests against the correct error stratum (i.e., nested model). The columns F and P contain the F- and p-values from tests against the residuals. Regarding the model terms: ‘__Blocks’ is the five-level factor of experimental blocks that was split into two contrasts (‘EX’ and ‘BL’); ‘__Selection’ is the four-level factor with the selection treatments that was split into three contrasts (‘AN’, ‘CO’, and ‘SE’). ‘__Selection_X_accession/experiment’ is accordingly the interaction of the four-level factor with the selection treatments and the accession (‘ET’) or the ‘EX’ contrast. Abbreviations: Df: degrees-of-freedom, SS: sum of squares, MS: mean squares, F: F-value, P: p-value, F_altern: F-value of nested model, P_altern: p-value of nested model, perc_SS: % sum of squares explained by the term. [file elife-106930-supp1.zip › Supplementary_data_1/rosetteDiameter_OnlyWil3.outliersRemoved.xlsx]

## Sheet: y
lm_model_1	Df	SS	MS	F	P	F_altern	P_altern	perc_SS
EX	1	19034.1	19034.1	603.15	5.79459e-83			41.61
BL	3	2811.3	937.1	29.69	2.05118e-17			6.15
__Blocks	4	21845.4	5461.36	173.06	0	173.06	0	47.76
TR	69	7147.84	103.59	3.28	6.48322e-14			15.63
AN	1	340.05	340.05	10.78	0.00111531	5.84	0.036283	0.74
CO	1	500.14	500.14	15.85	8.09766e-05	8.59	0.0150273	1.09
SE	1	488.76	488.76	15.49	9.73045e-05	8.39	0.0159153	1.07
__Selection	3	1328.96	442.99	14.04	9.84569e-09	7.61	0.00613824	2.9
LI	10	582.37	58.24	1.85	0.0512187			1.27
MO	31	1707.46	55.08	1.75	0.00904075			3.73
Residuals	416	13128	31.56					28.7
lm_model_2	Df	SS	MS	F	P	F_altern	P_altern	perc_SS
EX	1	19034.1	19034.1	603.79	3.85398e-82			41.61
BL	3	2811.3	937.1	29.73	2.21536e-17			6.15
__Blocks	4	21845.4	5461.36	173.24	0	173.24	0	47.76
TR	69	7147.84	103.59	3.29	7.87281e-14			15.63
AN	1	340.05	340.05	10.79	0.00111148	5.84	0.036283	0.74
CO	1	500.14	500.14	15.87	8.07063e-05	8.59	0.0150273	1.09
SE	1	488.76	488.76	15.5	9.6976e-05	8.39	0.0159153	1.07
__Selection	3	1328.96	442.99	14.05	9.93423e-09	7.61	0.00613824	2.9
LI	10	582.37	58.24	1.85	0.0510311			1.27
EX:AN	1	1.69	1.69	0.05	0.817182	0.06	0.810685	0
EX:CO	1	150.35	150.35	4.77	0.0295485	5.39	0.0426209	0.33
EX:SE	1	6.84	6.84	0.22	0.641578	0.25	0.631069	0.01
__Selection_X_experiment	3	158.88	52.96	1.68	0.170723	1.9	0.193685	0.34
EX:LI	10	278.83	27.88	0.88	0.547766			0.61
MO	31	1693.5	54.63	1.73	0.00994862			3.7
Residuals	403	12704.3	31.52					27.77
lmer_model_1	Df	SS	MS	F	P	F_altern	P_altern	perc_SS
AN	1	87.4754	87.4754	2.78372	0.115321
CO	1	93.4618	93.4618	2.97422	0.115689
SE	1	60.9328	60.9328	1.93906	0.196832
lmer_model_2	Df	SS	MS	F	P	F_altern	P_altern	perc_SS
EX	1	630.365	630.365	20.1484	0.0206107
AN	1	86.7353	86.7353	2.77233	0.116156
CO	1	91.1182	91.1182	2.91241	0.118992
SE	1	60.0577	60.0577	1.91963	0.198728
EX:AN	1	18.4844	18.4844	0.590819	0.442488
EX:CO	1	103.638	103.638	3.31259	0.0693889
EX:SE	1	0.00224804	0.00224804	7.18543e-05	0.99324

## Sheet: logy
lm_model_1	Df	SS	MS	F	P	F_altern	P_altern	perc_SS
EX	1	18.83	18.83	650.06	6.86069e-87			40.87
BL	3	3.59	1.2	41.36	2.14912e-23			7.8
__Blocks	4	22.42	5.6	193.53	0	193.53	0	48.67
TR	69	8.35	0.12	4.18	4.60397e-20			18.14
AN	1	0.33	0.33	11.41	0.0008005	6.69	0.0271256	0.72
CO	1	0.32	0.32	11.09	0.000947615	6.5	0.0288895	0.7
SE	1	0.52	0.52	18.1	2.58781e-05	10.61	0.00860244	1.14
__Selection	3	1.18	0.39	13.53	1.93601e-08	7.93	0.00532197	2.56
LI	10	0.4939	0.0494	1.71	0.0771835			1.07
MO	31	1.6328	0.0527	1.82	0.00542623			3.54
Residuals	414	11.9894	0.029					26.03
lm_model_2	Df	SS	MS	F	P	F_altern	P_altern	perc_SS
EX	1	18.83	18.83	648.88	7.87364e-86			40.87
BL	3	3.59	1.2	41.28	2.87994e-23			7.8
__Blocks	4	22.42	5.6	193.18	0	193.18	0	48.67
TR	69	8.35	0.12	4.17	7.9144e-20			18.14
AN	1	0.33	0.33	11.39	0.000811603	6.69	0.0271256	0.72
CO	1	0.32	0.32	11.07	0.00096035	6.5	0.0288895	0.7
SE	1	0.52	0.52	18.07	2.64887e-05	10.61	0.00860244	1.14
__Selection	3	1.18	0.39	13.51	2.05549e-08	7.93	0.00532197	2.56
LI	10	0.4939	0.0494	1.7	0.0780079			1.07
EX:AN	1	0.00048051	0.00048051	0.02	0.897665	0.02	0.888657	0
EX:CO	1	0.0783	0.0783	2.7	0.101297	3.36	0.0967319	0.17
EX:SE	1	0.0803	0.0803	2.77	0.0969925	3.45	0.0930655	0.17
__Selection_X_experiment	3	0.159	0.053	1.83	0.141608	2.28	0.142146	0.34
EX:LI	10	0.233	0.0233	0.8	0.625947			0.51
MO	31	1.596	0.0515	1.77	0.00748574			3.46
Residuals	401	11.6341	0.029					25.26
lmer_model_1	Df	SS	MS	F	P	F_altern	P_altern	perc_SS
AN	1	0.0751271	0.0751271	2.5978	0.129054
CO	1	0.0597474	0.0597474	2.06599	0.183795
SE	1	0.057573	0.057573	1.9908	0.19376
lmer_model_2	Df	SS	MS	F	P	F_altern	P_altern	perc_SS
EX	1	0.43241	0.43241	15.0009	0.0306269
AN	1	0.0753282	0.0753282	2.61324	0.12847
CO	1	0.059286	0.059286	2.05672	0.185407
SE	1	0.0579501	0.0579501	2.01037	0.192573
EX:AN	1	0.0129339	0.0129339	0.448696	0.50329
EX:CO	1	0.0458111	0.0458111	1.58925	0.208077
EX:SE	1	0.0463502	0.0463502	1.60796	0.205426

## Sheet: sqrty
lm_model_1	Df	SS	MS	F	P	F_altern	P_altern	perc_SS
EX	1	152.3	152.3	623.21	9.98438e-85			41.53
BL	3	24.72	8.24	33.72	1.58563e-19			6.74
__Blocks	4	177.02	44.25	181.09	0	181.09	0	48.27
TR	69	60.44	0.88	3.58	5.36181e-16			16.48
AN	1	2.41	2.41	9.88	0.00179226	5.67	0.0384897	0.66
CO	1	3.35	3.35	13.72	0.000241296	7.88	0.0185802	0.91
SE	1	3.81	3.81	15.6	9.17676e-05	8.96	0.0134926	1.04
__Selection	3	9.58	3.19	13.07	3.60058e-08	7.5	0.00642393	2.61
LI	10	4.25	0.43	1.74	0.0696302			1.16
MO	31	13.74	0.44	1.81	0.00558954			3.75
Residuals	416	101.66	0.24					27.72
lm_model_2	Df	SS	MS	F	P	F_altern	P_altern	perc_SS
EX	1	152.3	152.3	622.07	1.02149e-83			41.53
BL	3	24.72	8.24	33.66	1.97185e-19			6.74
__Blocks	4	177.02	44.25	180.76	0	180.76	0	48.27
TR	69	60.44	0.88	3.58	8.05834e-16			16.48
AN	1	2.41	2.41	9.86	0.0018136	5.67	0.0384897	0.66
CO	1	3.35	3.35	13.69	0.000245431	7.88	0.0185802	0.91
SE	1	3.81	3.81	15.57	9.35912e-05	8.96	0.0134926	1.04
__Selection	3	9.58	3.19	13.04	3.81215e-08	7.5	0.00642393	2.61
LI	10	4.25	0.43	1.74	0.0704065			1.16
EX:AN	1	0.0036	0.0036	0.01	0.90351	0.02	0.901348	0
EX:CO	1	0.78	0.78	3.19	0.0746482	3.51	0.090523	0.21
EX:SE	1	0.19	0.19	0.77	0.379906	0.85	0.378568	0.05
__Selection_X_experiment	3	0.97	0.32	1.33	0.265044	1.46	0.284212	0.26
EX:LI	10	2.23	0.22	0.91	0.52353			0.61
MO	31	13.54	0.44	1.78	0.00702064			3.69
Residuals	403	98.66	0.24					26.91
lmer_model_1	Df	SS	MS	F	P	F_altern	P_altern	perc_SS
AN	1	0.567833	0.567833	2.3282	0.148096
CO	1	0.618053	0.618053	2.5341	0.143758
SE	1	0.44336	0.44336	1.81784	0.210963
lmer_model_2	Df	SS	MS	F	P	F_altern	P_altern	perc_SS
EX	1	4.31731	4.31731	17.7165	0.0245671
AN	1	0.569676	0.569676	2.33772	0.147558
CO	1	0.611677	0.611677	2.51007	0.145741
SE	1	0.44347	0.44347	1.81982	0.211001
EX:AN	1	0.0478384	0.0478384	0.196309	0.657921
EX:CO	1	0.486527	0.486527	1.99651	0.158332
EX:SE	1	0.0526171	0.0526171	0.215919	0.642386
