# Supplementary material for: Weak evidence for heritable changes in response to selection by aphids in Arabidopsis accessions
Source: eLife. 2025 Aug 12;14:RP106930. doi: 10.7554/eLife.106930 (PMC12342813; doi:10.7554/eLife.106930)
Supplement: Supplementary file 1. — The files are named as <phenotype > _<data set>.xlsx. For each phenotype, there are analyses with all three accessions (‘all’), only the two accessions with trichomes (‘NoWil3’), or with only one accession (‘OnlyWei0’, ‘OnlyMa0’, and ‘OnlyWil3’). For each of them, there is one version with all data included and one in which the extreme values were removed (‘.outliersRemoved’). For example: bladeArea_all.outliersRemoved.xlsx refers to the analysis of the blade area using all three accessions and removing extreme values. Within each workbook, there are three sheets for untransformed data (‘y’), log-transformed data (‘logy’), and square-root-transformed data (‘sqrty’). Within each sheet, the output of the two models tested either with the regular linear model (lm) or the random effects model (lmer) is given. In case of the regular lm output, alternative F- and p-values (F_altern and P_altern) refer to the tests against the correct error stratum (i.e., nested model). The columns F and P contain the F- and p-values from tests against the residuals. Regarding the model terms: ‘__Blocks’ is the five-level factor of experimental blocks that was split into two contrasts (‘EX’ and ‘BL’); ‘__Selection’ is the four-level factor with the selection treatments that was split into three contrasts (‘AN’, ‘CO’, and ‘SE’). ‘__Selection_X_accession/experiment’ is accordingly the interaction of the four-level factor with the selection treatments and the accession (‘ET’) or the ‘EX’ contrast. Abbreviations: Df: degrees-of-freedom, SS: sum of squares, MS: mean squares, F: F-value, P: p-value, F_altern: F-value of nested model, P_altern: p-value of nested model, perc_SS: % sum of squares explained by the term. [file elife-106930-supp1.zip › Supplementary_data_1/rosetteDiameter_all.outliersRemoved.xlsx]

## Sheet: y
lm_model_1	Df	SS	MS	F	P	F_altern	P_altern	perc_SS
EX	1	54929.2	54929.2	1474.41	4.06708e-211			40.15
BL	3	5214.15	1738.05	46.65	1.61116e-28			3.81
__Blocks	4	60143.4	15035.8	403.59	0	403.59	0	43.96
TR	70	15114.9	215.93	5.8	1.89578e-40			11.05
AN	1	144.17	144.17	3.87	0.0493903	1.64	0.217497	0.11
CO	1	496.12	496.12	13.32	0.000274336	5.64	0.0295392	0.36
SE	1	399.07	399.07	10.71	0.00109487	4.54	0.0480092	0.29
__Selection	3	1039.36	346.45	9.3	4.42618e-06	3.94	0.0264769	0.76
LI	17	1494.3	87.9	2.36	0.00142638			1.09
ET	2	2884.21	1442.1	38.71	5.11194e-17	31.68	8.02247e-13	2.11
AN:ET	2	524.54	262.27	7.04	0.000912862	11.51	0.000691767	0.38
CO:ET	2	7.44	3.72	0.1	0.904933	0.16	0.850654	0.01
SE:ET	2	397.46	198.73	5.33	0.00493803	8.72	0.00247683	0.29
__Selection_X_accession	6	929.45	154.91	4.16	0.000382475	6.8	0.000825745	0.68
LI:ET	17	387.46	22.79	0.61	0.885084			0.28
MO	221	10061.5	45.53	1.22	0.0225003			7.35
Residuals	1201	44743.4	37.26					32.71
lm_model_2	Df	SS	MS	F	P	F_altern	P_altern	perc_SS
EX	1	54929.2	54929.2	1467.48	2.3855e-209			40.15
BL	3	5214.15	1738.05	46.43	2.28743e-28			3.81
__Blocks	4	60143.4	15035.8	401.7	0	401.7	0	43.96
TR	70	15114.9	215.93	5.77	4.44872e-40			11.05
AN	1	144.17	144.17	3.85	0.0499303	1.64	0.217497	0.11
CO	1	496.12	496.12	13.25	0.000283737	5.64	0.0295392	0.36
SE	1	399.07	399.07	10.66	0.0011253	4.54	0.0480092	0.29
__Selection	3	1039.36	346.45	9.26	4.72031e-06	3.94	0.0264769	0.76
LI	17	1494.3	87.9	2.35	0.00151678			1.09
ET	2	2884.21	1442.1	38.53	6.18199e-17	31.79	7.34079e-13	2.11
EX:AN	1	32.89	32.89	0.88	0.348777	0.58	0.454574	0.02
EX:CO	1	71.38	71.38	1.91	0.167566	1.26	0.273996	0.05
EX:SE	1	25.4	25.4	0.68	0.410256	0.45	0.510473	0.02
__Selection_X_experiment	3	129.66	43.22	1.15	0.325926	0.76	0.527763	0.09
EX:LI	15	218.34	14.56	0.39	0.982145			0.16
EX:ET	2	235.36	117.68	3.14	0.0434722			0.17
LI:ET	23	1307.2	56.83	1.52	0.0554242			0.96
MO	221	10025.3	45.36	1.21	0.0275632			7.33
Residuals	1181	44206	37.43					32.31
lmer_model_1	Df	SS	MS	F	P	F_altern	P_altern	perc_SS
AN	1	11.6642	11.6642	0.3117	0.59696
CO	1	172.435	172.435	4.60793	0.0471376
SE	1	165.078	165.078	4.41133	0.0507573
ET	2	2215.79	1107.9	29.6061	2.97678e-08
AN:ET	2	258.512	129.256	3.45407	0.0362881
CO:ET	2	38.8654	19.4327	0.519295	0.599556
SE:ET	2	263.269	131.635	3.51764	0.0454918
lmer_model_2	Df	SS	MS	F	P	F_altern	P_altern	perc_SS
EX	1	1239.2	1239.2	33.3054	0.0102473
AN	1	5.46485	5.46485	0.146877	0.71835
CO	1	137.94	137.94	3.70736	0.0740377
SE	1	82.8737	82.8737	2.22737	0.157567
ET	2	1789.16	894.581	24.0434	4.8131e-06
EX:AN	1	28.5078	28.5078	0.766195	0.381551
EX:CO	1	59.726	59.726	1.60524	0.205385
EX:SE	1	24.3371	24.3371	0.654101	0.418795
EX:ET	2	266.243	133.122	3.57787	0.0282012

## Sheet: logy
lm_model_1	Df	SS	MS	F	P	F_altern	P_altern	perc_SS
EX	1	50.44	50.44	1580.91	3.02704e-221			40.6
BL	3	5.11	1.7	53.36	2.24361e-32			4.11
__Blocks	4	55.55	13.89	435.25	0	435.25	0	44.71
TR	70	15.57	0.22	6.97	1.7388e-51			12.53
AN	1	0.12	0.12	3.73	0.0537547	1.7	0.209889	0.1
CO	1	0.34	0.34	10.51	0.00122165	4.79	0.0429303	0.27
SE	1	0.36	0.36	11.21	0.000837913	5.11	0.037229	0.29
__Selection	3	0.81	0.27	8.48	1.40807e-05	3.86	0.0282205	0.66
LI	17	1.1905	0.07	2.19	0.00339197			0.96
ET	2	3.41	1.71	53.5	5.52497e-23	45.93	0	2.75
AN:ET	2	0.35	0.17	5.47	0.00431004	6.77	0.00688841	0.28
CO:ET	2	0.0071	0.0036	0.11	0.894629	0.14	0.872303	0.01
SE:ET	2	0.41	0.2	6.36	0.00178321	7.87	0.00380874	0.33
__Selection_X_accession	6	0.76	0.13	3.98	0.000593885	4.92	0.00433483	0.62
LI:ET	17	0.4385	0.0258	0.81	0.684536			0.35
MO	221	8.2133	0.0372	1.16	0.0638946			6.61
Residuals	1200	38.2861	0.0319					30.82
lm_model_2	Df	SS	MS	F	P	F_altern	P_altern	perc_SS
EX	1	50.44	50.44	1596.09	1.86445e-221			40.6
BL	3	5.11	1.7	53.87	1.23549e-32			4.11
__Blocks	4	55.55	13.89	439.43	0	439.43	0	44.71
TR	70	15.57	0.22	7.04	6.09409e-52			12.53
AN	1	0.12	0.12	3.76	0.0526235	1.7	0.209889	0.1
CO	1	0.34	0.34	10.61	0.00115786	4.79	0.0429303	0.27
SE	1	0.36	0.36	11.32	0.000791556	5.11	0.037229	0.29
__Selection	3	0.81	0.27	8.56	1.25742e-05	3.86	0.0282205	0.66
LI	17	1.1905	0.07	2.22	0.00304636			0.96
ET	2	3.41	1.71	54.02	3.57721e-23	45.88	0	2.75
EX:AN	1	0.0434	0.0434	1.37	0.241709	0.84	0.368196	0.03
EX:CO	1	0.027	0.027	0.85	0.355758	0.52	0.476385	0.02
EX:SE	1	0.0009425	0.0009425	0.03	0.862919	0.02	0.893525	0
__Selection_X_experiment	3	0.0713	0.0238	0.75	0.521374	0.46	0.711765	0.05
EX:LI	15	0.2307	0.0154	0.49	0.948218			0.19
EX:ET	2	0.7	0.35	11.11	1.65169e-05			0.57
LI:ET	23	1.1836	0.0515	1.63	0.0310002			0.95
MO	221	8.2222	0.0372	1.18	0.0518855			6.62
Residuals	1180	37.29	0.0316					30.02
lmer_model_1	Df	SS	MS	F	P	F_altern	P_altern	perc_SS
AN	1	0.00868405	0.00868405	0.271641	0.619781
CO	1	0.131837	0.131837	4.12391	0.0592387
SE	1	0.154822	0.154822	4.84289	0.0423803
ET	2	2.74556	1.37278	42.9412	1.31229e-09
AN:ET	2	0.164545	0.0822726	2.57352	0.0826689
CO:ET	2	0.0311949	0.0155975	0.487896	0.61871
SE:ET	2	0.261579	0.13079	4.09116	0.0321377
lmer_model_2	Df	SS	MS	F	P	F_altern	P_altern	perc_SS
EX	1	0.896626	0.896626	28.6319	0.012783
AN	1	0.0029843	0.0029843	0.0952974	0.769584
CO	1	0.0983764	0.0983764	3.14145	0.0969722
SE	1	0.0706725	0.0706725	2.25678	0.154566
ET	2	2.44241	1.22121	38.9967	3.94177e-06
EX:AN	1	0.0400435	0.0400435	1.27871	0.258339
EX:CO	1	0.018435	0.018435	0.588683	0.443065
EX:SE	1	0.00039074	0.00039074	0.0124775	0.911076
EX:ET	2	0.751868	0.375934	12.0047	6.79726e-06

## Sheet: sqrty
lm_model_1	Df	SS	MS	F	P	F_altern	P_altern	perc_SS
EX	1	423.13	423.13	1543.31	8.24036e-218			40.65
BL	3	39.05	13.02	47.48	5.35216e-29			3.75
__Blocks	4	462.18	115.54	421.44	0	421.44	0	44.4
TR	70	122.55	1.75	6.39	5.0735e-46			11.77
AN	1	1.07	1.07	3.89	0.0488229	1.65	0.21651	0.1
CO	1	3.24	3.24	11.82	0.000605867	5.01	0.0389186	0.31
SE	1	3.05	3.05	11.11	0.000886335	4.7	0.0445459	0.29
__Selection	3	7.35	2.45	8.94	7.37632e-06	3.79	0.0301141	0.7
LI	17	11	0.65	2.36	0.00141691			1.06
ET	2	26.33	13.17	48.02	8.6126e-21	40.14	1.33227e-15	2.53
AN:ET	2	2.89	1.44	5.27	0.00528606	7.24	0.00531383	0.28
CO:ET	2	0.0632	0.0316	0.12	0.891163	0.16	0.854704	0.01
SE:ET	2	3.01	1.5	5.49	0.00423583	7.55	0.00450853	0.29
__Selection_X_accession	6	5.96	0.99	3.62	0.00144151	4.98	0.00410008	0.58
LI:ET	17	3.39	0.2	0.73	0.776814			0.33
MO	221	72.49	0.33	1.2	0.0366981			6.96
Residuals	1202	329.55	0.27					31.66
lm_model_2	Df	SS	MS	F	P	F_altern	P_altern	perc_SS
EX	1	423.13	423.13	1544.76	8.6774e-217			40.65
BL	3	39.05	13.02	47.52	5.35862e-29			3.75
__Blocks	4	462.18	115.54	421.83	0	421.83	0	44.4
TR	70	122.55	1.75	6.39	6.12583e-46			11.77
AN	1	1.07	1.07	3.89	0.048721	1.65	0.21651	0.1
CO	1	3.24	3.24	11.83	0.000602642	5.01	0.0389186	0.31
SE	1	3.05	3.05	11.12	0.000881855	4.7	0.0445459	0.29
__Selection	3	7.35	2.45	8.95	7.30581e-06	3.79	0.0301141	0.7
LI	17	11	0.65	2.36	0.00140326			1.06
ET	2	26.33	13.17	48.07	8.50604e-21	40.16	1.33227e-15	2.53
EX:AN	1	0.19	0.19	0.7	0.4021	0.48	0.496279	0.02
EX:CO	1	0.34	0.34	1.23	0.267746	0.84	0.369928	0.03
EX:SE	1	0.11	0.11	0.4	0.529146	0.27	0.608577	0.01
__Selection_X_experiment	3	0.64	0.21	0.78	0.507384	0.53	0.667526	0.06
EX:LI	15	1.85	0.12	0.45	0.963984			0.18
EX:ET	2	3.42	1.71	6.24	0.00200993			0.33
LI:ET	23	9.26	0.4	1.47	0.0707085			0.89
MO	221	72.46	0.33	1.2	0.0364614			6.96
Residuals	1182	323.76	0.27					31.11
lmer_model_1	Df	SS	MS	F	P	F_altern	P_altern	perc_SS
AN	1	0.0785556	0.0785556	0.286029	0.611166
CO	1	1.14711	1.14711	4.17676	0.0572901
SE	1	1.24986	1.24986	4.55087	0.0476071
ET	2	20.3965	10.1982	37.1329	2.24609e-09
AN:ET	2	1.28125	0.640626	2.33259	0.103399
CO:ET	2	0.287514	0.143757	0.523435	0.597147
SE:ET	2	1.89081	0.945405	3.44232	0.0483863
lmer_model_2	Df	SS	MS	F	P	F_altern	P_altern	perc_SS
EX	1	8.82033	8.82033	32.4537	0.0106879
AN	1	0.0337445	0.0337445	0.12416	0.738448
CO	1	0.913933	0.913933	3.36274	0.0870368
SE	1	0.64291	0.64291	2.36553	0.1458
ET	2	18.6348	9.31742	34.2827	5.83985e-06
EX:AN	1	0.163419	0.163419	0.601287	0.438223
EX:CO	1	0.25273	0.25273	0.929899	0.335065
EX:SE	1	0.0998967	0.0998967	0.367561	0.54444
EX:ET	2	3.70761	1.85381	6.82092	0.00112879
