# Supplementary material for: Weak evidence for heritable changes in response to selection by aphids in Arabidopsis accessions
Source: eLife. 2025 Aug 12;14:RP106930. doi: 10.7554/eLife.106930 (PMC12342813; doi:10.7554/eLife.106930)
Supplement: Supplementary file 1. — The files are named as <phenotype > _<data set>.xlsx. For each phenotype, there are analyses with all three accessions (‘all’), only the two accessions with trichomes (‘NoWil3’), or with only one accession (‘OnlyWei0’, ‘OnlyMa0’, and ‘OnlyWil3’). For each of them, there is one version with all data included and one in which the extreme values were removed (‘.outliersRemoved’). For example: bladeArea_all.outliersRemoved.xlsx refers to the analysis of the blade area using all three accessions and removing extreme values. Within each workbook, there are three sheets for untransformed data (‘y’), log-transformed data (‘logy’), and square-root-transformed data (‘sqrty’). Within each sheet, the output of the two models tested either with the regular linear model (lm) or the random effects model (lmer) is given. In case of the regular lm output, alternative F- and p-values (F_altern and P_altern) refer to the tests against the correct error stratum (i.e., nested model). The columns F and P contain the F- and p-values from tests against the residuals. Regarding the model terms: ‘__Blocks’ is the five-level factor of experimental blocks that was split into two contrasts (‘EX’ and ‘BL’); ‘__Selection’ is the four-level factor with the selection treatments that was split into three contrasts (‘AN’, ‘CO’, and ‘SE’). ‘__Selection_X_accession/experiment’ is accordingly the interaction of the four-level factor with the selection treatments and the accession (‘ET’) or the ‘EX’ contrast. Abbreviations: Df: degrees-of-freedom, SS: sum of squares, MS: mean squares, F: F-value, P: p-value, F_altern: F-value of nested model, P_altern: p-value of nested model, perc_SS: % sum of squares explained by the term. [file elife-106930-supp1.zip › Supplementary_data_1/rosetteDiameter_all.xlsx]

## Sheet: y
lm_model_1	Df	SS	MS	F	P	F_altern	P_altern	perc_SS
EX	1	54774.6	54774.6	1445.51	2.17438e-208			39.62
BL	3	4985.94	1661.98	43.86	6.72368e-27			3.61
__Blocks	4	59760.5	14940.1	394.27	0	394.27	0	43.23
TR	70	15708.6	224.41	5.92	1.1765e-41			11.36
AN	1	153.96	153.96	4.06	0.0440508	1.61	0.222119	0.11
CO	1	460.04	460.04	12.14	0.000511132	4.8	0.0426992	0.33
SE	1	441.68	441.68	11.66	0.000661252	4.61	0.0465539	0.32
__Selection	3	1055.68	351.89	9.29	4.5068e-06	3.67	0.033193	0.76
LI	17	1629.6	95.86	2.53	0.000564508			1.18
ET	2	3034.59	1517.29	40.04	1.46052e-17	32.86	3.21743e-13	2.2
AN:ET	2	478.67	239.33	6.32	0.00186756	9.91	0.00140549	0.35
CO:ET	2	8.51	4.26	0.11	0.893743	0.18	0.839953	0.01
SE:ET	2	363.9	181.95	4.8	0.00837366	7.53	0.00454818	0.26
__Selection_X_accession	6	851.09	141.85	3.74	0.00107269	5.87	0.00180454	0.62
LI:ET	17	410.71	24.16	0.64	0.863883			0.3
MO	221	10205.7	46.18	1.22	0.0240089			7.38
Residuals	1203	45585.2	37.89					32.98
lm_model_2	Df	SS	MS	F	P	F_altern	P_altern	perc_SS
EX	1	54774.6	54774.6	1440.75	7.47175e-207			39.62
BL	3	4985.94	1661.98	43.72	8.59615e-27			3.61
__Blocks	4	59760.5	14940.1	392.97	0	392.97	0	43.23
TR	70	15708.6	224.41	5.9	2.36013e-41			11.36
AN	1	153.96	153.96	4.05	0.044404	1.61	0.222119	0.11
CO	1	460.04	460.04	12.1	0.000522409	4.8	0.0426992	0.33
SE	1	441.68	441.68	11.62	0.00067528	4.61	0.0465539	0.32
__Selection	3	1055.68	351.89	9.26	4.71799e-06	3.67	0.033193	0.76
LI	17	1629.6	95.86	2.52	0.000592652			1.18
ET	2	3034.59	1517.29	39.91	1.68711e-17	32.9	3.11307e-13	2.2
EX:AN	1	20.73	20.73	0.55	0.460406	0.38	0.544627	0.01
EX:CO	1	67.73	67.73	1.78	0.182235	1.24	0.277833	0.05
EX:SE	1	31.64	31.64	0.83	0.361826	0.58	0.455148	0.02
__Selection_X_experiment	3	120.09	40.03	1.05	0.368197	0.73	0.544473	0.08
EX:LI	15	247.67	16.51	0.43	0.969352			0.18
EX:ET	2	256.16	128.08	3.37	0.0347561			0.19
LI:ET	23	1260.82	54.82	1.44	0.081131			0.91
MO	221	10192.4	46.12	1.21	0.0269359			7.37
Residuals	1183	44975.5	38.02					32.53
lmer_model_1	Df	SS	MS	F	P	F_altern	P_altern	perc_SS
AN	1	11.5791	11.5791	0.304308	0.600351
CO	1	154.443	154.443	4.05889	0.0606155
SE	1	174.946	174.946	4.59771	0.0466546
ET	2	2336.04	1168.02	30.6964	2.06032e-08
AN:ET	2	230.075	115.038	3.02328	0.0541471
CO:ET	2	40.3505	20.1753	0.530222	0.593236
SE:ET	2	233.415	116.707	3.06717	0.0649849
lmer_model_2	Df	SS	MS	F	P	F_altern	P_altern	perc_SS
EX	1	1295.15	1295.15	34.2335	0.00986569
AN	1	5.73024	5.73024	0.151462	0.71274
CO	1	124.871	124.871	3.30061	0.08965
SE	1	95.8768	95.8768	2.53422	0.133163
ET	2	1970.09	985.046	26.0368	4.66067e-06
EX:AN	1	15.9318	15.9318	0.421109	0.516494
EX:CO	1	55.9198	55.9198	1.47807	0.224292
EX:SE	1	31.7925	31.7925	0.840341	0.359466
EX:ET	2	279.613	139.807	3.69538	0.0250905

## Sheet: logy
lm_model_1	Df	SS	MS	F	P	F_altern	P_altern	perc_SS
EX	1	50.43	50.43	1530.33	1.24926e-216			40.06
BL	3	5.01	1.67	50.65	7.86998e-31			3.98
__Blocks	4	55.44	13.86	420.57	0	420.57	0	44.04
TR	70	15.84	0.23	6.86	1.62008e-50			12.58
AN	1	0.087	0.087	2.64	0.104572	1.23	0.282451	0.07
CO	1	0.35	0.35	10.7	0.0011024	5	0.0391085	0.28
SE	1	0.33	0.33	10.15	0.00147628	4.74	0.0438037	0.27
__Selection	3	0.77	0.26	7.83	3.5384e-05	3.66	0.0335901	0.62
LI	17	1.1997	0.0706	2.14	0.00446735			0.95
ET	2	3.35	1.67	50.78	6.70948e-22	43.58	1.11022e-16	2.66
AN:ET	2	0.34	0.17	5.16	0.00586518	6.62	0.00749203	0.27
CO:ET	2	0.0089	0.0044	0.13	0.874016	0.17	0.842869	0.01
SE:ET	2	0.39	0.19	5.9	0.00282202	7.56	0.00447077	0.31
__Selection_X_accession	6	0.74	0.12	3.73	0.00110462	4.78	0.0049729	0.59
LI:ET	17	0.437	0.0257	0.78	0.718061			0.35
MO	221	8.4873	0.0384	1.17	0.0633678			6.74
Residuals	1203	39.6467	0.033					31.49
lm_model_2	Df	SS	MS	F	P	F_altern	P_altern	perc_SS
EX	1	50.43	50.43	1542.85	1.14801e-216			40.06
BL	3	5.01	1.67	51.07	4.87621e-31			3.98
__Blocks	4	55.44	13.86	424.01	0	424.01	0	44.04
TR	70	15.84	0.23	6.92	7.03223e-51			12.58
AN	1	0.087	0.087	2.66	0.10317	1.23	0.282451	0.07
CO	1	0.35	0.35	10.79	0.00105243	5	0.0391085	0.28
SE	1	0.33	0.33	10.24	0.00141243	4.74	0.0438037	0.27
__Selection	3	0.77	0.26	7.89	3.23786e-05	3.66	0.0335901	0.62
LI	17	1.1997	0.0706	2.16	0.00409105			0.95
ET	2	3.35	1.67	51.2	4.72872e-22	43.63	1.11022e-16	2.66
EX:AN	1	0.0195	0.0195	0.6	0.440469	0.39	0.539633	0.02
EX:CO	1	0.0235	0.0235	0.72	0.396712	0.47	0.500742	0.02
EX:SE	1	0.0036	0.0036	0.11	0.740466	0.07	0.79159	0
__Selection_X_experiment	3	0.0466	0.0155	0.47	0.699974	0.31	0.818588	0.04
EX:LI	15	0.2461	0.0164	0.5	0.940678			0.2
EX:ET	2	0.71	0.36	10.9	2.03015e-05			0.57
LI:ET	23	1.1547	0.0502	1.54	0.05066			0.92
MO	221	8.4772	0.0384	1.17	0.0554334			6.73
Residuals	1183	38.6713	0.0327					30.71
lmer_model_1	Df	SS	MS	F	P	F_altern	P_altern	perc_SS
AN	1	0.00626986	0.00626986	0.190189	0.677722
CO	1	0.137734	0.137734	4.17802	0.0577388
SE	1	0.150075	0.150075	4.55236	0.0480936
ET	2	2.67219	1.3361	40.529	1.44896e-09
AN:ET	2	0.15638	0.07819	2.37181	0.0997027
CO:ET	2	0.034721	0.0173605	0.526612	0.595679
SE:ET	2	0.250372	0.125186	3.79738	0.0384278
lmer_model_2	Df	SS	MS	F	P	F_altern	P_altern	perc_SS
EX	1	0.940371	0.940371	29.0504	0.0125201
AN	1	0.00169611	0.00169611	0.052397	0.8281
CO	1	0.102422	0.102422	3.16406	0.096069
SE	1	0.0704211	0.0704211	2.17548	0.161801
ET	2	2.41796	1.20898	37.3484	3.94437e-06
EX:AN	1	0.0171203	0.0171203	0.528887	0.4672
EX:CO	1	0.0150015	0.0150015	0.463433	0.496142
EX:SE	1	0.00249317	0.00249317	0.07702	0.78142
EX:ET	2	0.760462	0.380231	11.7463	8.75984e-06

## Sheet: sqrty
lm_model_1	Df	SS	MS	F	P	F_altern	P_altern	perc_SS
EX	1	421.88	421.88	1529.67	1.44667e-216			40.46
BL	3	39.06	13.02	47.21	7.64553e-29			3.75
__Blocks	4	460.94	115.23	417.82	0	417.82	0	44.21
TR	70	123.44	1.76	6.39	4.13477e-46			11.84
AN	1	0.96	0.96	3.46	0.0629848	1.47	0.242413	0.09
CO	1	3.25	3.25	11.78	0.000620459	4.99	0.0392651	0.31
SE	1	3.06	3.06	11.08	0.000898629	4.69	0.0447866	0.29
__Selection	3	7.26	2.42	8.77	9.32373e-06	3.72	0.0319618	0.69
LI	17	11.07	0.65	2.36	0.00141296			1.06
ET	2	25.59	12.8	46.4	3.88255e-20	38.76	3.77476e-15	2.45
AN:ET	2	3.25	1.63	5.89	0.00284137	8.25	0.00312559	0.31
CO:ET	2	0.0615	0.0307	0.11	0.894518	0.16	0.856621	0.01
SE:ET	2	3.02	1.51	5.47	0.0043029	7.67	0.00423214	0.29
__Selection_X_accession	6	6.33	1.06	3.83	0.000875388	5.36	0.00286835	0.61
LI:ET	17	3.35	0.2	0.71	0.791031			0.32
MO	221	72.96	0.33	1.2	0.0361983			7
Residuals	1203	331.78	0.28					31.82
lm_model_2	Df	SS	MS	F	P	F_altern	P_altern	perc_SS
EX	1	421.88	421.88	1531.47	1.3644e-215			40.46
BL	3	39.06	13.02	47.26	7.5364e-29			3.75
__Blocks	4	460.94	115.23	418.32	0	418.32	0	44.21
TR	70	123.44	1.76	6.4	4.83031e-46			11.84
AN	1	0.96	0.96	3.47	0.0628338	1.47	0.242413	0.09
CO	1	3.25	3.25	11.79	0.000616234	4.99	0.0392651	0.31
SE	1	3.06	3.06	11.09	0.000892818	4.69	0.0447866	0.29
__Selection	3	7.26	2.42	8.78	9.20821e-06	3.72	0.0319618	0.69
LI	17	11.07	0.65	2.36	0.00139507			1.06
ET	2	25.59	12.8	46.45	3.79269e-20	38.79	3.66374e-15	2.45
EX:AN	1	0.15	0.15	0.55	0.457198	0.37	0.551398	0.01
EX:CO	1	0.34	0.34	1.23	0.267178	0.81	0.376209	0.03
EX:SE	1	0.11	0.11	0.4	0.526549	0.27	0.611514	0.01
__Selection_X_experiment	3	0.6	0.2	0.73	0.534783	0.48	0.698257	0.05
EX:LI	15	1.84	0.12	0.45	0.965083			0.18
EX:ET	2	3.6	1.8	6.53	0.00150788			0.35
LI:ET	23	9.59	0.42	1.51	0.0568495			0.92
MO	221	72.9	0.33	1.2	0.0360976			6.99
Residuals	1183	325.88	0.28					31.25
lmer_model_1	Df	SS	MS	F	P	F_altern	P_altern	perc_SS
AN	1	0.0683114	0.0683114	0.24719	0.635945
CO	1	1.14643	1.14643	4.14845	0.0581074
SE	1	1.2598	1.2598	4.55868	0.0475088
ET	2	19.9725	9.98627	36.136	3.34831e-09
AN:ET	2	1.51272	0.756361	2.73694	0.0706734
CO:ET	2	0.283809	0.141905	0.513492	0.602982
SE:ET	2	1.91589	0.957947	3.4664	0.0477121
lmer_model_2	Df	SS	MS	F	P	F_altern	P_altern	perc_SS
EX	1	8.85884	8.85884	32.4043	0.0107128
AN	1	0.0266999	0.0266999	0.097664	0.766929
CO	1	0.898061	0.898061	3.28497	0.0902978
SE	1	0.64257	0.64257	2.35042	0.1469
ET	2	17.2621	8.63105	31.571	2.78184e-06
EX:AN	1	0.124164	0.124164	0.454172	0.500475
EX:CO	1	0.253279	0.253279	0.926453	0.335962
EX:SE	1	0.100246	0.100246	0.366685	0.54492
EX:ET	2	3.86948	1.93474	7.07698	0.000876069
