# Supplementary material for: Weak evidence for heritable changes in response to selection by aphids in Arabidopsis accessions
Source: eLife. 2025 Aug 12;14:RP106930. doi: 10.7554/eLife.106930 (PMC12342813; doi:10.7554/eLife.106930)
Supplement: Supplementary file 1. — The files are named as <phenotype > _<data set>.xlsx. For each phenotype, there are analyses with all three accessions (‘all’), only the two accessions with trichomes (‘NoWil3’), or with only one accession (‘OnlyWei0’, ‘OnlyMa0’, and ‘OnlyWil3’). For each of them, there is one version with all data included and one in which the extreme values were removed (‘.outliersRemoved’). For example: bladeArea_all.outliersRemoved.xlsx refers to the analysis of the blade area using all three accessions and removing extreme values. Within each workbook, there are three sheets for untransformed data (‘y’), log-transformed data (‘logy’), and square-root-transformed data (‘sqrty’). Within each sheet, the output of the two models tested either with the regular linear model (lm) or the random effects model (lmer) is given. In case of the regular lm output, alternative F- and p-values (F_altern and P_altern) refer to the tests against the correct error stratum (i.e., nested model). The columns F and P contain the F- and p-values from tests against the residuals. Regarding the model terms: ‘__Blocks’ is the five-level factor of experimental blocks that was split into two contrasts (‘EX’ and ‘BL’); ‘__Selection’ is the four-level factor with the selection treatments that was split into three contrasts (‘AN’, ‘CO’, and ‘SE’). ‘__Selection_X_accession/experiment’ is accordingly the interaction of the four-level factor with the selection treatments and the accession (‘ET’) or the ‘EX’ contrast. Abbreviations: Df: degrees-of-freedom, SS: sum of squares, MS: mean squares, F: F-value, P: p-value, F_altern: F-value of nested model, P_altern: p-value of nested model, perc_SS: % sum of squares explained by the term. [file elife-106930-supp1.zip › Supplementary_data_1/timeToBolting_NoWil3.xlsx]

## Sheet: y
lm_model_1	Df	SS	MS	F	P	F_altern	P_altern	perc_SS
EX	1	5.18	5.18	5	0.0257234			0.28
BL	3	103.48	34.49	33.29	3.73277e-20			5.63
__Blocks	4	108.66	27.16	26.22	0	26.22	0	5.91
TR	70	229.55	3.28	3.16	9.85112e-15			12.48
AN	1	3.18	3.18	3.07	0.0799991	0.29	0.596643	0.17
CO	1	3.86	3.86	3.72	0.0540567	0.35	0.560615	0.21
SE	1	2.67	2.67	2.57	0.109005	0.24	0.627847	0.15
__Selection	3	9.71	3.24	3.12	0.0253527	0.3	0.827483	0.53
LI	16	174.76	10.92	10.54	2.03892e-24			9.5
ET	1	340.27	340.27	328.38	9.78273e-61	311.88	0	18.5
AN:ET	1	3.53	3.53	3.41	0.0652648	1.73	0.224776	0.19
CO:ET	1	3.28	3.28	3.16	0.075772	1.61	0.240746	0.18
SE:ET	1	0.95	0.95	0.92	0.339034	0.46	0.514675	0.05
__Selection_X_accession	3	7.76	2.59	2.5	0.0587807	1.27	0.349236	0.42
LI:ET	8	16.33	2.04	1.97	0.0476502			0.89
MO	190	207.3	1.09	1.05	0.318703			11.27
Residuals	719	745.02	1.04					40.5
lm_model_2	Df	SS	MS	F	P	F_altern	P_altern	perc_SS
EX	1	5.18	5.18	4.99	0.0258806			0.28
BL	3	103.48	34.49	33.22	4.38253e-20			5.63
__Blocks	4	108.66	27.16	26.16	0	26.16	0	5.91
TR	70	229.55	3.28	3.16	1.2741e-14			12.48
AN	1	3.18	3.18	3.07	0.0803146	0.29	0.596643	0.17
CO	1	3.86	3.86	3.72	0.0543094	0.35	0.560615	0.21
SE	1	2.67	2.67	2.57	0.109373	0.24	0.627847	0.15
__Selection	3	9.71	3.24	3.12	0.0255853	0.3	0.827483	0.53
LI	16	174.76	10.92	10.52	2.7101e-24			9.5
ET	1	340.27	340.27	327.72	2.18965e-60	317.45	0	18.5
EX:AN	1	0.89	0.89	0.86	0.354941	0.41	0.532814	0.05
EX:CO	1	1.74	1.74	1.67	0.196118	0.81	0.38734	0.09
EX:SE	1	2.37	2.37	2.29	0.131036	1.11	0.315501	0.13
__Selection_X_experiment	3	5	1.67	1.61	0.18676	0.78	0.530933	0.27
EX:LI	14	16.28	1.16	1.12	0.335847			0.89
EX:ET	1	0.0228	0.0228	0.02	0.882124			0
LI:ET	11	23.6	2.15	2.07	0.0206874			1.28
MO	190	203.66	1.07	1.03	0.382853			11.07
Residuals	701	727.84	1.04					39.57
lmer_model_1	Df	SS	MS	F	P	F_altern	P_altern	perc_SS
AN	1	0.930758	0.930758	0.891141	0.418811
CO	1	1.5537	1.5537	1.48757	0.248196
SE	1	1.61897	1.61897	1.55006	0.242125
ET	1	208.334	208.334	199.467	2.77069e-05
AN:ET	1	0.720638	0.720638	0.689965	0.471241
CO:ET	1	2.4504	2.4504	2.3461	0.153294
SE:ET	1	0.00539497	0.00539497	0.00516534	0.944175
lmer_model_2	Df	SS	MS	F	P	F_altern	P_altern	perc_SS
EX	1	0.328986	0.328986	0.316061	0.613383
AN	1	0.877063	0.877063	0.842604	0.394226
CO	1	1.9335	1.9335	1.85753	0.188631
SE	1	1.35986	1.35986	1.30643	0.267542
ET	1	229.047	229.047	220.048	2.38111e-10
EX:AN	1	1.12839	1.12839	1.08406	0.298081
EX:CO	1	3.38873	3.38873	3.25559	0.0715427
EX:SE	1	3.33585	3.33585	3.20479	0.0737874
EX:ET	1	1.15384	1.15384	1.10851	0.292705

## Sheet: logy
lm_model_1	Df	SS	MS	F	P	F_altern	P_altern	perc_SS
EX	1	0.013	0.013	4.91	0.0269823			0.28
BL	3	0.2671	0.089	33.67	2.28213e-20			5.73
__Blocks	4	0.2801	0.07	26.48	0	26.48	0	6.01
TR	70	0.5739	0.0082	3.1	3.29194e-14			12.31
AN	1	0.0083	0.0083	3.15	0.0765053	0.3	0.590486	0.18
CO	1	0.0091	0.0091	3.45	0.0637748	0.33	0.573448	0.2
SE	1	0.0068	0.0068	2.58	0.108689	0.25	0.625805	0.15
__Selection	3	0.0243	0.0081	3.06	0.0277174	0.29	0.829823	0.53
LI	16	0.4416	0.0276	10.43	3.84403e-24			9.47
ET	1	0.86	0.86	326.27	2.02135e-60	316.06	0	18.5
AN:ET	1	0.0082	0.0082	3.09	0.079046	1.55	0.248261	0.18
CO:ET	1	0.008	0.008	3.02	0.0826871	1.51	0.253493	0.17
SE:ET	1	0.0019	0.0019	0.73	0.391765	0.37	0.56083	0.04
__Selection_X_accession	3	0.0181	0.006	2.28	0.077877	1.14	0.388414	0.39
LI:ET	8	0.0422	0.0053	1.99	0.0446046			0.9
MO	190	0.5188	0.0027	1.03	0.382596			11.12
Residuals	719	1.9017	0.0026					40.78
lm_model_2	Df	SS	MS	F	P	F_altern	P_altern	perc_SS
EX	1	0.013	0.013	4.91	0.0270864			0.28
BL	3	0.2671	0.089	33.62	2.59802e-20			5.73
__Blocks	4	0.2801	0.07	26.44	0	26.44	0	6.01
TR	70	0.5739	0.0082	3.1	4.03535e-14			12.31
AN	1	0.0083	0.0083	3.14	0.0767012	0.3	0.590486	0.18
CO	1	0.0091	0.0091	3.44	0.063952	0.33	0.573448	0.2
SE	1	0.0068	0.0068	2.58	0.108923	0.25	0.625805	0.15
__Selection	3	0.0243	0.0081	3.05	0.027878	0.29	0.829823	0.53
LI	16	0.4416	0.0276	10.42	4.85409e-24			9.47
ET	1	0.86	0.86	325.86	4.12769e-60	321.58	0	18.5
EX:AN	1	0.0022	0.0022	0.83	0.361299	0.41	0.534596	0.05
EX:CO	1	0.0039	0.0039	1.47	0.225375	0.73	0.412602	0.08
EX:SE	1	0.0056	0.0056	2.13	0.144888	1.05	0.327719	0.12
__Selection_X_experiment	3	0.0117	0.0039	1.48	0.218983	0.73	0.556132	0.25
EX:LI	14	0.0435	0.0031	1.17	0.290145			0.93
EX:ET	1	5.2e-05	5.2e-05	0.02	0.888601			0
LI:ET	11	0.0591	0.0054	2.03	0.0234133			1.27
MO	190	0.5099	0.0027	1.01	0.445679			10.93
Residuals	701	1.8564	0.0026					39.81
lmer_model_1	Df	SS	MS	F	P	F_altern	P_altern	perc_SS
AN	1	0.00233895	0.00233895	0.879841	0.418145
CO	1	0.00363089	0.00363089	1.36583	0.266929
SE	1	0.00412826	0.00412826	1.55293	0.24128
ET	1	0.522848	0.522848	196.679	2.52633e-05
AN:ET	1	0.00163517	0.00163517	0.615102	0.492621
CO:ET	1	0.00598341	0.00598341	2.25078	0.160855
SE:ET	1	1.19689e-06	1.19689e-06	0.000450234	0.9835
lmer_model_2	Df	SS	MS	F	P	F_altern	P_altern	perc_SS
EX	1	0.000800349	0.000800349	0.302024	0.620989
AN	1	0.00229931	0.00229931	0.867678	0.388279
CO	1	0.00462959	0.00462959	1.74705	0.202018
SE	1	0.00355802	0.00355802	1.34267	0.261491
ET	1	0.583424	0.583424	220.164	3.00981e-10
EX:AN	1	0.00286906	0.00286906	1.08268	0.298387
EX:CO	1	0.00774977	0.00774977	2.9245	0.0876166
EX:SE	1	0.00813761	0.00813761	3.07085	0.0800751
EX:ET	1	0.00322086	0.00322086	1.21544	0.270568

## Sheet: sqrty
lm_model_1	Df	SS	MS	F	P	F_altern	P_altern	perc_SS
EX	1	0.0682	0.0682	4.95	0.0263492			0.28
BL	3	1.38	0.46	33.5	2.8356e-20			5.68
__Blocks	4	1.45	0.36	26.36	0	26.36	0	5.96
TR	70	3.0172	0.0431	3.13	1.82006e-14			12.39
AN	1	0.0428	0.0428	3.11	0.0781767	0.3	0.593573	0.18
CO	1	0.0493	0.0493	3.58	0.0588881	0.34	0.56729	0.2
SE	1	0.0355	0.0355	2.58	0.10865	0.25	0.626711	0.15
__Selection	3	0.1276	0.0425	3.09	0.0265243	0.29	0.828763	0.53
LI	16	2.31	0.14	10.49	2.72702e-24			9.49
ET	1	4.51	4.51	327.55	1.30304e-60	314.32	0	18.51
AN:ET	1	0.0447	0.0447	3.24	0.0720681	1.64	0.236744	0.18
CO:ET	1	0.0425	0.0425	3.09	0.0792107	1.56	0.247292	0.17
SE:ET	1	0.0113	0.0113	0.82	0.365986	0.41	0.538653	0.05
__Selection_X_accession	3	0.0984	0.0328	2.38	0.0680944	1.2	0.369374	0.4
LI:ET	8	0.2184	0.0273	1.98	0.0459291			0.9
MO	190	2.725	0.0143	1.04	0.351656			11.19
Residuals	719	9.8956	0.0138					40.64
lm_model_2	Df	SS	MS	F	P	F_altern	P_altern	perc_SS
EX	1	0.0682	0.0682	4.95	0.0264791			0.28
BL	3	1.38	0.46	33.45	3.27686e-20			5.68
__Blocks	4	1.45	0.36	26.32	0	26.32	0	5.96
TR	70	3.0172	0.0431	3.13	2.28892e-14			12.39
AN	1	0.0428	0.0428	3.11	0.0784293	0.3	0.593573	0.18
CO	1	0.0493	0.0493	3.57	0.0591037	0.34	0.56729	0.2
SE	1	0.0355	0.0355	2.58	0.108948	0.25	0.626711	0.15
__Selection	3	0.1276	0.0425	3.09	0.0267207	0.29	0.828763	0.53
LI	16	2.31	0.14	10.48	3.52996e-24			9.49
ET	1	4.51	4.51	327.02	2.78287e-60	319.88	0	18.51
EX:AN	1	0.0117	0.0117	0.85	0.358048	0.41	0.533637	0.05
EX:CO	1	0.0216	0.0216	1.57	0.210822	0.77	0.40021	0.09
EX:SE	1	0.0304	0.0304	2.21	0.137974	1.08	0.321699	0.12
__Selection_X_experiment	3	0.0637	0.0212	1.54	0.202853	0.75	0.543828	0.26
EX:LI	14	0.2217	0.0158	1.15	0.311313			0.91
EX:ET	1	0.00028705	0.00028705	0.02	0.885304			0
LI:ET	11	0.3106	0.0282	2.05	0.0220223			1.28
MO	190	2.6777	0.0141	1.02	0.415614			11
Residuals	701	9.6636	0.0138					39.68
lmer_model_1	Df	SS	MS	F	P	F_altern	P_altern	perc_SS
AN	1	0.0122489	0.0122489	0.884249	0.418511
CO	1	0.0197207	0.0197207	1.42363	0.257768
SE	1	0.0215077	0.0215077	1.55264	0.241504
ET	1	2.74382	2.74382	198.076	2.60697e-05
AN:ET	1	0.00901327	0.00901327	0.650666	0.482046
CO:ET	1	0.0318138	0.0318138	2.29663	0.157125
SE:ET	1	2.84414e-05	2.84414e-05	0.00205318	0.964779
lmer_model_2	Df	SS	MS	F	P	F_altern	P_altern	perc_SS
EX	1	0.00426365	0.00426365	0.308809	0.617265
AN	1	0.0118068	0.0118068	0.855145	0.391223
CO	1	0.0248545	0.0248545	1.80017	0.195444
SE	1	0.018311	0.018311	1.32624	0.264203
ET	1	3.04052	3.04052	220.22	2.67385e-10
EX:AN	1	0.014967	0.014967	1.08404	0.298086
EX:CO	1	0.0425603	0.0425603	3.08257	0.0795034
EX:SE	1	0.0433076	0.0433076	3.1367	0.0769145
EX:ET	1	0.0160885	0.0160885	1.16527	0.280682
