# Supplementary material for: Weak evidence for heritable changes in response to selection by aphids in Arabidopsis accessions
Source: eLife. 2025 Aug 12;14:RP106930. doi: 10.7554/eLife.106930 (PMC12342813; doi:10.7554/eLife.106930)
Supplement: Supplementary file 1. — The files are named as <phenotype > _<data set>.xlsx. For each phenotype, there are analyses with all three accessions (‘all’), only the two accessions with trichomes (‘NoWil3’), or with only one accession (‘OnlyWei0’, ‘OnlyMa0’, and ‘OnlyWil3’). For each of them, there is one version with all data included and one in which the extreme values were removed (‘.outliersRemoved’). For example: bladeArea_all.outliersRemoved.xlsx refers to the analysis of the blade area using all three accessions and removing extreme values. Within each workbook, there are three sheets for untransformed data (‘y’), log-transformed data (‘logy’), and square-root-transformed data (‘sqrty’). Within each sheet, the output of the two models tested either with the regular linear model (lm) or the random effects model (lmer) is given. In case of the regular lm output, alternative F- and p-values (F_altern and P_altern) refer to the tests against the correct error stratum (i.e., nested model). The columns F and P contain the F- and p-values from tests against the residuals. Regarding the model terms: ‘__Blocks’ is the five-level factor of experimental blocks that was split into two contrasts (‘EX’ and ‘BL’); ‘__Selection’ is the four-level factor with the selection treatments that was split into three contrasts (‘AN’, ‘CO’, and ‘SE’). ‘__Selection_X_accession/experiment’ is accordingly the interaction of the four-level factor with the selection treatments and the accession (‘ET’) or the ‘EX’ contrast. Abbreviations: Df: degrees-of-freedom, SS: sum of squares, MS: mean squares, F: F-value, P: p-value, F_altern: F-value of nested model, P_altern: p-value of nested model, perc_SS: % sum of squares explained by the term. [file elife-106930-supp1.zip › Supplementary_data_1/timeToBolting_OnlyMa0.outliersRemoved.xlsx]

## Sheet: y
lm_model_1	Df	SS	MS	F	P	F_altern	P_altern	perc_SS
EX	1	4.19	4.19	4.47	0.0354462			0.72
BL	3	41.36	13.79	14.68	6.61985e-09			7.13
__Blocks	4	45.55	11.39	12.13	4.18728e-09	12.13	4.18728e-09	7.85
TR	67	123.67	1.85	1.97	7.85388e-05			21.32
AN	1	3.77	3.77	4.02	0.04592	4.13	0.0632005	0.65
CO	1	7.17	7.17	7.64	0.00608422	7.84	0.0150205	1.24
SE	1	1.07	1.07	1.14	0.285797	1.17	0.29833	0.19
__Selection	3	12.02	4.01	4.27	0.00573774	4.38	0.0244223	2.08
LI	13	11.89	0.91	0.97	0.476709			2.05
MO	103	124.96	1.21	1.29	0.0521013			21.54
Residuals	279	261.94	0.94					45.16
lm_model_2	Df	SS	MS	F	P	F_altern	P_altern	perc_SS
EX	1	4.19	4.19	4.47	0.035378			0.72
BL	3	41.36	13.79	14.7	6.9471e-09			7.13
__Blocks	4	45.55	11.39	12.15	4.43297e-09	12.15	4.43297e-09	7.85
TR	67	123.67	1.85	1.97	8.53173e-05			21.32
AN	1	3.77	3.77	4.03	0.0458348	4.13	0.0632005	0.65
CO	1	7.17	7.17	7.65	0.00607289	7.84	0.0150205	1.24
SE	1	1.07	1.07	1.15	0.285542	1.17	0.29833	0.19
__Selection	3	12.02	4.01	4.27	0.0057323	4.38	0.0244223	2.08
LI	13	11.89	0.91	0.98	0.475622			2.05
EX:AN	1	1.04	1.04	1.11	0.292132	1.2	0.296308	0.18
EX:CO	1	1.62	1.62	1.73	0.18986	1.86	0.199436	0.28
EX:SE	1	0.25	0.25	0.27	0.604235	0.29	0.600597	0.04
__Selection_X_experiment	3	2.92	0.97	1.04	0.376648	1.12	0.383227	0.5
EX:LI	11	9.56	0.87	0.93	0.514956			1.65
MO	103	125.94	1.22	1.3	0.0476243			21.71
Residuals	265	248.48	0.94					42.84
lmer_model_1	Df	SS	MS	F	P	F_altern	P_altern	perc_SS
AN	1	2.56698	2.56698	2.75893	0.0995794
CO	1	4.63016	4.63016	4.97639	0.0277727
SE	1	1.4139	1.4139	1.51962	0.220276
lmer_model_2	Df	SS	MS	F	P	F_altern	P_altern	perc_SS
EX	1	0.175505	0.175505	0.188765	0.693626
AN	1	2.5033	2.5033	2.69242	0.103712
CO	1	4.51752	4.51752	4.85882	0.0296378
SE	1	1.40467	1.40467	1.51079	0.221613
EX:AN	1	0.831018	0.831018	0.893801	0.345015
EX:CO	1	3.61004	3.61004	3.88277	0.0495339
EX:SE	1	0.931083	0.931083	1.00143	0.317616

## Sheet: logy
lm_model_1	Df	SS	MS	F	P	F_altern	P_altern	perc_SS
EX	1	0.0101	0.0101	4.49	0.0349935			0.73
BL	3	0.0964	0.0321	14.33	1.03877e-08			6.98
__Blocks	4	0.1065	0.0266	11.87	6.41832e-09	11.87	6.41832e-09	7.71
TR	67	0.2918	0.0044	1.94	0.000105545			21.13
AN	1	0.0089	0.0089	3.99	0.0468422	4.07	0.0646598	0.65
CO	1	0.0172	0.0172	7.68	0.00596818	7.85	0.0149958	1.25
SE	1	0.0026	0.0026	1.15	0.284378	1.18	0.297901	0.19
__Selection	3	0.0287	0.0096	4.27	0.00571613	4.37	0.024678	2.09
LI	13	0.0285	0.0022	0.98	0.472741			2.07
MO	103	0.2995	0.0029	1.3	0.0499611			21.69
Residuals	279	0.6259	0.0022					45.32
lm_model_2	Df	SS	MS	F	P	F_altern	P_altern	perc_SS
EX	1	0.0101	0.0101	4.49	0.0349885			0.73
BL	3	0.0964	0.0321	14.34	1.10091e-08			6.98
__Blocks	4	0.1065	0.0266	11.88	6.86722e-09	11.88	6.86722e-09	7.71
TR	67	0.2918	0.0044	1.94	0.000115987			21.13
AN	1	0.0089	0.0089	3.99	0.046831	4.07	0.0646598	0.65
CO	1	0.0172	0.0172	7.68	0.00597418	7.85	0.0149958	1.25
SE	1	0.0026	0.0026	1.15	0.28429	1.18	0.297901	0.19
__Selection	3	0.0287	0.0096	4.27	0.00573333	4.37	0.024678	2.09
LI	13	0.0285	0.0022	0.98	0.472336			2.07
EX:AN	1	0.0026	0.0026	1.15	0.285199	1.26	0.285772	0.19
EX:CO	1	0.0039	0.0039	1.74	0.18842	1.91	0.194519	0.28
EX:SE	1	0.00058493	0.00058493	0.26	0.609924	0.29	0.603192	0.04
__Selection_X_experiment	3	0.0071	0.0024	1.05	0.371437	1.15	0.371676	0.51
EX:LI	11	0.0225	0.002	0.91	0.5302			1.63
MO	103	0.3018	0.0029	1.31	0.0463297			21.85
Residuals	265	0.5941	0.0022					43.02
lmer_model_1	Df	SS	MS	F	P	F_altern	P_altern	perc_SS
AN	1	0.00606434	0.00606434	2.72845	0.101451
CO	1	0.0110892	0.0110892	4.98923	0.0275799
SE	1	0.00347575	0.00347575	1.5638	0.213737
lmer_model_2	Df	SS	MS	F	P	F_altern	P_altern	perc_SS
EX	1	0.000435654	0.000435654	0.196197	0.688152
AN	1	0.00591105	0.00591105	2.66204	0.105663
CO	1	0.0108215	0.0108215	4.87345	0.0294018
SE	1	0.00345706	0.00345706	1.55689	0.214746
EX:AN	1	0.00203342	0.00203342	0.91575	0.339166
EX:CO	1	0.00862122	0.00862122	3.88257	0.0495397
EX:SE	1	0.00218578	0.00218578	0.984365	0.321768

## Sheet: sqrty
lm_model_1	Df	SS	MS	F	P	F_altern	P_altern	perc_SS
EX	1	0.054	0.054	4.48	0.0352228			0.73
BL	3	0.52	0.17	14.5	8.34123e-09			7.05
__Blocks	4	0.58	0.14	12	5.21419e-09	12	5.21419e-09	7.78
TR	67	1.5774	0.0235	1.95	9.14917e-05			21.22
AN	1	0.0483	0.0483	4	0.0463833	4.1	0.0639411	0.65
CO	1	0.0923	0.0923	7.66	0.00601913	7.85	0.0150004	1.24
SE	1	0.0138	0.0138	1.15	0.284928	1.18	0.297981	0.19
__Selection	3	0.1544	0.0515	4.27	0.0057201	4.37	0.0245404	2.08
LI	13	0.153	0.0118	0.98	0.474643			2.06
MO	103	1.607	0.0156	1.29	0.05096			21.62
Residuals	279	3.3629	0.0121					45.24
lm_model_2	Df	SS	MS	F	P	F_altern	P_altern	perc_SS
EX	1	0.054	0.054	4.48	0.0351865			0.73
BL	3	0.52	0.17	14.52	8.79737e-09			7.05
__Blocks	4	0.58	0.14	12.01	5.54978e-09	12.01	5.54978e-09	7.78
TR	67	1.5774	0.0235	1.96	9.99698e-05			21.22
AN	1	0.0483	0.0483	4.01	0.0463351	4.1	0.0639411	0.65
CO	1	0.0923	0.0923	7.67	0.0060166	7.85	0.0150004	1.24
SE	1	0.0138	0.0138	1.15	0.284756	1.18	0.297981	0.19
__Selection	3	0.1544	0.0515	4.27	0.00572606	4.37	0.0245404	2.08
LI	13	0.153	0.0118	0.98	0.473899			2.06
EX:AN	1	0.0136	0.0136	1.13	0.288486	1.23	0.290851	0.18
EX:CO	1	0.0209	0.0209	1.73	0.189016	1.89	0.196844	0.28
EX:SE	1	0.0032	0.0032	0.26	0.607269	0.29	0.602066	0.04
__Selection_X_experiment	3	0.0377	0.0126	1.04	0.373832	1.14	0.377237	0.5
EX:LI	11	0.1217	0.0111	0.92	0.522643			1.64
MO	103	1.6193	0.0157	1.31	0.0469227			21.78
Residuals	265	3.1912	0.012					42.93
lmer_model_1	Df	SS	MS	F	P	F_altern	P_altern	perc_SS
AN	1	0.0327663	0.0327663	2.74335	0.100532
CO	1	0.0595288	0.0595288	4.98404	0.0276575
SE	1	0.018431	0.018431	1.54313	0.216767
lmer_model_2	Df	SS	MS	F	P	F_altern	P_altern	perc_SS
EX	1	0.00229736	0.00229736	0.192508	0.69085
AN	1	0.0319455	0.0319455	2.67689	0.104705
CO	1	0.058087	0.058087	4.86742	0.0294986
SE	1	0.0183222	0.0183222	1.53531	0.217928
EX:AN	1	0.0108041	0.0108041	0.90533	0.341926
EX:CO	1	0.0463503	0.0463503	3.88394	0.0494998
EX:SE	1	0.0118431	0.0118431	0.992395	0.319805
