# Supplementary material for: Weak evidence for heritable changes in response to selection by aphids in Arabidopsis accessions
Source: eLife. 2025 Aug 12;14:RP106930. doi: 10.7554/eLife.106930 (PMC12342813; doi:10.7554/eLife.106930)
Supplement: Supplementary file 1. — The files are named as <phenotype > _<data set>.xlsx. For each phenotype, there are analyses with all three accessions (‘all’), only the two accessions with trichomes (‘NoWil3’), or with only one accession (‘OnlyWei0’, ‘OnlyMa0’, and ‘OnlyWil3’). For each of them, there is one version with all data included and one in which the extreme values were removed (‘.outliersRemoved’). For example: bladeArea_all.outliersRemoved.xlsx refers to the analysis of the blade area using all three accessions and removing extreme values. Within each workbook, there are three sheets for untransformed data (‘y’), log-transformed data (‘logy’), and square-root-transformed data (‘sqrty’). Within each sheet, the output of the two models tested either with the regular linear model (lm) or the random effects model (lmer) is given. In case of the regular lm output, alternative F- and p-values (F_altern and P_altern) refer to the tests against the correct error stratum (i.e., nested model). The columns F and P contain the F- and p-values from tests against the residuals. Regarding the model terms: ‘__Blocks’ is the five-level factor of experimental blocks that was split into two contrasts (‘EX’ and ‘BL’); ‘__Selection’ is the four-level factor with the selection treatments that was split into three contrasts (‘AN’, ‘CO’, and ‘SE’). ‘__Selection_X_accession/experiment’ is accordingly the interaction of the four-level factor with the selection treatments and the accession (‘ET’) or the ‘EX’ contrast. Abbreviations: Df: degrees-of-freedom, SS: sum of squares, MS: mean squares, F: F-value, P: p-value, F_altern: F-value of nested model, P_altern: p-value of nested model, perc_SS: % sum of squares explained by the term. [file elife-106930-supp1.zip › Supplementary_data_1/timeToBolting_OnlyWei0.outliersRemoved.xlsx]

## Sheet: y
lm_model_1	Df	SS	MS	F	P	F_altern	P_altern	perc_SS
EX	1	9.57	9.57	9.15	0.00265549			1.28
BL	3	78.47	26.16	25.02	9.28274e-15			10.48
__Blocks	4	88.03	22.01	21.06	1.11022e-15	21.06	1.11022e-15	11.76
TR	70	179.6	2.57	2.45	3.48235e-08			23.99
AN	1	0.13	0.13	0.12	0.72537	0.06	0.810687	0.02
CO	1	0.3	0.3	0.29	0.592054	0.14	0.715272	0.04
SE	1	0.71	0.71	0.68	0.410165	0.33	0.576542	0.09
__Selection	3	1.14	0.38	0.36	0.779253	0.18	0.909633	0.15
LI	11	23.6	2.15	2.05	0.0230003			3.15
MO	87	70.57	0.81	0.78	0.92333			9.43
Residuals	369	385.7	1.05					51.52
lm_model_2	Df	SS	MS	F	P	F_altern	P_altern	perc_SS
EX	1	9.57	9.57	9.19	0.00260747			1.28
BL	3	78.47	26.16	25.13	9.12318e-15			10.48
__Blocks	4	88.03	22.01	21.15	1.11022e-15	21.15	1.11022e-15	11.76
TR	70	179.6	2.57	2.47	3.49238e-08			23.99
AN	1	0.13	0.13	0.12	0.724815	0.06	0.810687	0.02
CO	1	0.3	0.3	0.29	0.591275	0.14	0.715272	0.04
SE	1	0.71	0.71	0.68	0.409186	0.33	0.576542	0.09
__Selection	3	1.14	0.38	0.37	0.778128	0.18	0.909633	0.15
LI	11	23.6	2.15	2.06	0.0224415			3.15
EX:AN	1	0.39	0.39	0.38	0.538764	0.36	0.559643	0.05
EX:CO	1	0.98	0.98	0.94	0.333279	0.9	0.363838	0.13
EX:SE	1	1.77	1.77	1.7	0.193421	1.62	0.228924	0.24
__Selection_X_experiment	3	3.14	1.05	1.01	0.39062	0.96	0.445377	0.42
EX:LI	11	11.98	1.09	1.05	0.405037			1.6
MO	87	71.68	0.82	0.79	0.905345			9.57
Residuals	355	369.48	1.04					49.35
lmer_model_1	Df	SS	MS	F	P	F_altern	P_altern	perc_SS
AN	1	0.000207007	0.000207007	0.000205986	0.989136
CO	1	0.197996	0.197996	0.19702	0.667281
SE	1	0.471215	0.471215	0.468892	0.510101
lmer_model_2	Df	SS	MS	F	P	F_altern	P_altern	perc_SS
EX	1	0.534263	0.534263	0.532593	0.518298
AN	1	0.000249675	0.000249675	0.000248895	0.988064
CO	1	0.200761	0.200761	0.200134	0.66489
SE	1	0.489061	0.489061	0.487532	0.502041
EX:AN	1	0.72172	0.72172	0.719464	0.396723
EX:CO	1	1.3146	1.3146	1.31049	0.252841
EX:SE	1	2.37079	2.37079	2.36338	0.124853

## Sheet: logy
lm_model_1	Df	SS	MS	F	P	F_altern	P_altern	perc_SS
EX	1	0.0228	0.0228	8.38	0.00401935			1.16
BL	3	0.2079	0.0693	25.47	5.41807e-15			10.61
__Blocks	4	0.2307	0.0577	21.2	8.88178e-16	21.2	8.88178e-16	11.77
TR	70	0.4761	0.0068	2.5	1.81099e-08			24.31
AN	1	0.00024615	0.00024615	0.09	0.763752	0.04	0.838341	0.01
CO	1	0.00033428	0.00033428	0.12	0.726157	0.06	0.812142	0.02
SE	1	0.0021	0.0021	0.76	0.385255	0.36	0.558249	0.1
__Selection	3	0.00263649	0.00087883	0.32	0.808745	0.16	0.92375	0.13
LI	11	0.062	0.0056	2.07	0.0215			3.17
MO	87	0.1858	0.0021	0.78	0.913922			9.48
Residuals	368	1.0013	0.0027					51.12
lm_model_2	Df	SS	MS	F	P	F_altern	P_altern	perc_SS
EX	1	0.0228	0.0228	8.41	0.00395677			1.16
BL	3	0.2079	0.0693	25.57	5.38678e-15			10.61
__Blocks	4	0.2307	0.0577	21.28	8.88178e-16	21.28	8.88178e-16	11.77
TR	70	0.4761	0.0068	2.51	1.84589e-08			24.31
AN	1	0.00024615	0.00024615	0.09	0.763302	0.04	0.838341	0.01
CO	1	0.00033428	0.00033428	0.12	0.725641	0.06	0.812142	0.02
SE	1	0.0021	0.0021	0.76	0.384333	0.36	0.558249	0.1
__Selection	3	0.00263649	0.00087883	0.32	0.807811	0.16	0.92375	0.13
LI	11	0.062	0.0056	2.08	0.0210162			3.17
EX:AN	1	0.00076304	0.00076304	0.28	0.596013	0.28	0.610401	0.04
EX:CO	1	0.0029	0.0029	1.09	0.298099	1.06	0.325197	0.15
EX:SE	1	0.0043	0.0043	1.59	0.208325	1.55	0.238749	0.22
__Selection_X_experiment	3	0.008	0.0027	0.99	0.399693	0.96	0.444662	0.41
EX:LI	11	0.0305	0.0028	1.02	0.424442			1.56
MO	87	0.1891	0.0022	0.8	0.892015			9.66
Residuals	354	0.9594	0.0027					48.98
lmer_model_1	Df	SS	MS	F	P	F_altern	P_altern	perc_SS
AN	1	3.74208e-07	3.74208e-07	0.000142962	0.990948
CO	1	0.000387225	0.000387225	0.147935	0.709151
SE	1	0.00132765	0.00132765	0.507215	0.493745
lmer_model_2	Df	SS	MS	F	P	F_altern	P_altern	perc_SS
EX	1	0.0012987	0.0012987	0.496926	0.531623
AN	1	3.81027e-07	3.81027e-07	0.000145794	0.990864
CO	1	0.000400081	0.000400081	0.153084	0.704441
SE	1	0.00138022	0.00138022	0.528119	0.485234
EX:AN	1	0.00155646	0.00155646	0.595555	0.440642
EX:CO	1	0.00383643	0.00383643	1.46795	0.226232
EX:SE	1	0.00589884	0.00589884	2.25709	0.133644

## Sheet: sqrty
lm_model_1	Df	SS	MS	F	P	F_altern	P_altern	perc_SS
EX	1	0.13	0.13	9.03	0.00284318			1.26
BL	3	1.09	0.36	25.51	5.1005e-15			10.67
__Blocks	4	1.21	0.3	21.39	6.66134e-16	21.39	6.66134e-16	11.93
TR	70	2.4212	0.0346	2.44	4.40992e-08			23.81
AN	1	0.0021	0.0021	0.15	0.698407	0.07	0.7914	0.02
CO	1	0.004	0.004	0.28	0.597237	0.14	0.718699	0.04
SE	1	0.0101	0.0101	0.71	0.399205	0.35	0.567192	0.1
__Selection	3	0.0162	0.0054	0.38	0.766901	0.19	0.903704	0.16
LI	11	0.3194	0.029	2.05	0.0234269			3.14
MO	87	0.9646	0.0111	0.78	0.917322			9.49
Residuals	369	5.2338	0.0142					51.47
lm_model_2	Df	SS	MS	F	P	F_altern	P_altern	perc_SS
EX	1	0.13	0.13	9.06	0.0027939			1.26
BL	3	1.09	0.36	25.62	5.04064e-15			10.67
__Blocks	4	1.21	0.3	21.48	6.66134e-16	21.48	6.66134e-16	11.93
TR	70	2.4212	0.0346	2.45	4.43406e-08			23.81
AN	1	0.0021	0.0021	0.15	0.697819	0.07	0.7914	0.02
CO	1	0.004	0.004	0.28	0.596487	0.14	0.718699	0.04
SE	1	0.0101	0.0101	0.72	0.398247	0.35	0.567192	0.1
__Selection	3	0.0162	0.0054	0.38	0.765759	0.19	0.903704	0.16
LI	11	0.3194	0.029	2.06	0.0228778			3.14
EX:AN	1	0.0054	0.0054	0.38	0.537318	0.36	0.559818	0.05
EX:CO	1	0.0122	0.0122	0.86	0.353123	0.82	0.384638	0.12
EX:SE	1	0.0228	0.0228	1.62	0.20455	1.53	0.241572	0.22
__Selection_X_experiment	3	0.0404	0.0135	0.95	0.41472	0.9	0.469977	0.39
EX:LI	11	0.1638	0.0149	1.05	0.3978			1.61
MO	87	0.9798	0.0113	0.8	0.898292			9.64
Residuals	355	5.0144	0.0141					49.31
lmer_model_1	Df	SS	MS	F	P	F_altern	P_altern	perc_SS
AN	1	6.35141e-10	6.35141e-10	4.65414e-08	0.999837
CO	1	0.00264858	0.00264858	0.19408	0.669655
SE	1	0.00670089	0.00670089	0.491022	0.500569
lmer_model_2	Df	SS	MS	F	P	F_altern	P_altern	perc_SS
EX	1	0.00703717	0.00703717	0.516401	0.524254
AN	1	2.74219e-08	2.74219e-08	2.01227e-06	0.998927
CO	1	0.00267796	0.00267796	0.196514	0.66778
SE	1	0.00694479	0.00694479	0.509622	0.492803
EX:AN	1	0.00984878	0.00984878	0.722722	0.395656
EX:CO	1	0.0164132	0.0164132	1.20443	0.272954
EX:SE	1	0.031199	0.031199	2.28944	0.130895
