# Supplementary material for: Weak evidence for heritable changes in response to selection by aphids in Arabidopsis accessions
Source: eLife. 2025 Aug 12;14:RP106930. doi: 10.7554/eLife.106930 (PMC12342813; doi:10.7554/eLife.106930)
Supplement: Supplementary file 1. — The files are named as <phenotype > _<data set>.xlsx. For each phenotype, there are analyses with all three accessions (‘all’), only the two accessions with trichomes (‘NoWil3’), or with only one accession (‘OnlyWei0’, ‘OnlyMa0’, and ‘OnlyWil3’). For each of them, there is one version with all data included and one in which the extreme values were removed (‘.outliersRemoved’). For example: bladeArea_all.outliersRemoved.xlsx refers to the analysis of the blade area using all three accessions and removing extreme values. Within each workbook, there are three sheets for untransformed data (‘y’), log-transformed data (‘logy’), and square-root-transformed data (‘sqrty’). Within each sheet, the output of the two models tested either with the regular linear model (lm) or the random effects model (lmer) is given. In case of the regular lm output, alternative F- and p-values (F_altern and P_altern) refer to the tests against the correct error stratum (i.e., nested model). The columns F and P contain the F- and p-values from tests against the residuals. Regarding the model terms: ‘__Blocks’ is the five-level factor of experimental blocks that was split into two contrasts (‘EX’ and ‘BL’); ‘__Selection’ is the four-level factor with the selection treatments that was split into three contrasts (‘AN’, ‘CO’, and ‘SE’). ‘__Selection_X_accession/experiment’ is accordingly the interaction of the four-level factor with the selection treatments and the accession (‘ET’) or the ‘EX’ contrast. Abbreviations: Df: degrees-of-freedom, SS: sum of squares, MS: mean squares, F: F-value, P: p-value, F_altern: F-value of nested model, P_altern: p-value of nested model, perc_SS: % sum of squares explained by the term. [file elife-106930-supp1.zip › Supplementary_data_1/timeToBolting_OnlyWil3.outliersRemoved.xlsx]

## Sheet: y
lm_model_1	Df	SS	MS	F	P	F_altern	P_altern	perc_SS
EX	1	12.44	12.44	20.75	6.92214e-06			2.8
BL	3	71.23	23.74	39.61	1.6888e-22			16.06
__Blocks	4	83.67	20.92	34.9	0	34.9	0	18.86
TR	69	97.24	1.41	2.35	1.27387e-07			21.92
AN	1	0.0505	0.0505	0.08	0.771865	0.07	0.79472	0.01
CO	1	0.0699	0.0699	0.12	0.732878	0.1	0.759545	0.02
SE	1	0.0107	0.0107	0.02	0.893717	0.02	0.904439	0
__Selection	3	0.1311	0.0437	0.07	0.974482	0.06	0.978767	0.03
LI	10	7.06	0.71	1.18	0.303294			1.59
MO	31	9.78	0.32	0.53	0.984127			2.2
Residuals	410	245.75	0.6					55.4
lm_model_2	Df	SS	MS	F	P	F_altern	P_altern	perc_SS
EX	1	12.44	12.44	21.25	5.43035e-06			2.8
BL	3	71.23	23.74	40.58	6.79181e-23			16.06
__Blocks	4	83.67	20.92	35.75	0	35.75	0	18.86
TR	69	97.24	1.41	2.41	6.07674e-08			21.92
AN	1	0.0505	0.0505	0.09	0.769175	0.07	0.79472	0.01
CO	1	0.0699	0.0699	0.12	0.729763	0.1	0.759545	0.02
SE	1	0.0107	0.0107	0.02	0.892435	0.02	0.904439	0
__Selection	3	0.1311	0.0437	0.07	0.973581	0.06	0.978767	0.03
LI	10	7.06	0.71	1.21	0.284093			1.59
EX:AN	1	0.0733	0.0733	0.13	0.723545	0.06	0.811137	0.02
EX:CO	1	0.29	0.29	0.49	0.484889	0.23	0.638398	0.06
EX:SE	1	0.49	0.49	0.83	0.362701	0.4	0.541775	0.11
__Selection_X_experiment	3	0.85	0.28	0.48	0.695327	0.23	0.872486	0.19
EX:LI	10	12.18	1.22	2.08	0.0249564			2.74
MO	31	10.23	0.33	0.56	0.972882			2.31
Residuals	397	232.28	0.59					52.36
lmer_model_1	Df	SS	MS	F	P	F_altern	P_altern	perc_SS
AN	1	0.00432054	0.00432054	0.00751876	0.937071
CO	1	3.61609e-05	3.61609e-05	6.29285e-05	0.993992
SE	1	0.00757529	0.00757529	0.0131828	0.910799
lmer_model_2	Df	SS	MS	F	P	F_altern	P_altern	perc_SS
EX	1	0.270261	0.270261	0.468882	0.542874
AN	1	0.00556315	0.00556315	0.00965165	0.928822
CO	1	7.32848e-08	7.32848e-08	1.27144e-07	0.99973
SE	1	0.0118449	0.0118449	0.0205501	0.888798
EX:AN	1	0.0717671	0.0717671	0.124511	0.724344
EX:CO	1	0.598851	0.598851	1.03896	0.308558
EX:SE	1	0.853083	0.853083	1.48004	0.224353

## Sheet: logy
lm_model_1	Df	SS	MS	F	P	F_altern	P_altern	perc_SS
EX	1	0.0273	0.0273	19.58	1.23878e-05			2.67
BL	3	0.1601	0.0534	38.22	8.52729e-22			15.61
__Blocks	4	0.1874	0.0468	33.56	0	33.56	0	18.28
TR	69	0.2269	0.0033	2.35	1.20411e-07			22.12
AN	1	9.702e-05	9.702e-05	0.07	0.792212	0.06	0.811111	0.01
CO	1	0.00016612	0.00016612	0.12	0.730313	0.1	0.754736	0.02
SE	1	2.023e-05	2.023e-05	0.01	0.904257	0.01	0.913005	0
__Selection	3	0.00028337	9.446e-05	0.07	0.977077	0.06	0.98033	0.03
LI	10	0.0161	0.0016	1.15	0.320598			1.57
MO	31	0.0225216	0.0007265	0.52	0.985471			2.2
Residuals	410	0.5724	0.0014					55.81
lm_model_2	Df	SS	MS	F	P	F_altern	P_altern	perc_SS
EX	1	0.0273	0.0273	20.03	9.94863e-06			2.67
BL	3	0.1601	0.0534	39.11	3.67886e-22			15.61
__Blocks	4	0.1874	0.0468	34.34	0	34.34	0	18.28
TR	69	0.2269	0.0033	2.41	5.97475e-08			22.12
AN	1	9.702e-05	9.702e-05	0.07	0.789867	0.06	0.811111	0.01
CO	1	0.00016612	0.00016612	0.12	0.72732	0.1	0.754736	0.02
SE	1	2.023e-05	2.023e-05	0.01	0.903156	0.01	0.913005	0
__Selection	3	0.00028337	9.446e-05	0.07	0.976304	0.06	0.98033	0.03
LI	10	0.0161	0.0016	1.18	0.301951			1.57
EX:AN	1	0.00017681	0.00017681	0.13	0.719047	0.06	0.805996	0.02
EX:CO	1	0.00055638	0.00055638	0.41	0.523464	0.2	0.664141	0.05
EX:SE	1	0.0012	0.0012	0.85	0.3561	0.42	0.532042	0.11
__Selection_X_experiment	3	0.00189781	0.0006326	0.46	0.707814	0.23	0.875102	0.18
EX:LI	10	0.0278	0.0028	2.04	0.028615			2.71
MO	31	0.0235903	0.00076098	0.56	0.97503			2.3
Residuals	397	0.5417	0.0014					52.81
lmer_model_1	Df	SS	MS	F	P	F_altern	P_altern	perc_SS
AN	1	1.3276e-05	1.3276e-05	0.00992279	0.927913
CO	1	7.4119e-07	7.4119e-07	0.000553981	0.982188
SE	1	1.64252e-05	1.64252e-05	0.0122766	0.913922
lmer_model_2	Df	SS	MS	F	P	F_altern	P_altern	perc_SS
EX	1	0.000615197	0.000615197	0.458347	0.547103
AN	1	1.64841e-05	1.64841e-05	0.0122813	0.919958
CO	1	3.53818e-07	3.53818e-07	0.000263609	0.987719
SE	1	2.62738e-05	2.62738e-05	0.0195751	0.891472
EX:AN	1	0.000167413	0.000167413	0.12473	0.724112
EX:CO	1	0.00122856	0.00122856	0.915328	0.339169
EX:SE	1	0.00202508	0.00202508	1.50877	0.219915

## Sheet: sqrty
lm_model_1	Df	SS	MS	F	P	F_altern	P_altern	perc_SS
EX	1	0.15	0.15	20.13	9.41314e-06			2.73
BL	3	0.89	0.3	38.89	3.90548e-22			15.82
__Blocks	4	1.04	0.26	34.2	0	34.2	0	18.55
TR	69	1.2331	0.0179	2.35	1.23112e-07			22.03
AN	1	0.00057905	0.00057905	0.08	0.782574	0.07	0.803312	0.01
CO	1	0.00089625	0.00089625	0.12	0.731355	0.1	0.756874	0.02
SE	1	0.00012207	0.00012207	0.02	0.899166	0.01	0.908839	0
__Selection	3	0.00159738	0.00053246	0.07	0.975866	0.06	0.979592	0.03
LI	10	0.0885	0.0089	1.17	0.312306			1.58
MO	31	0.1231	0.004	0.52	0.984891			2.2
Residuals	410	3.1133	0.0076					55.61
lm_model_2	Df	SS	MS	F	P	F_altern	P_altern	perc_SS
EX	1	0.15	0.15	20.61	7.47739e-06			2.73
BL	3	0.89	0.3	39.82	1.62993e-22			15.82
__Blocks	4	1.04	0.26	35.01	0	35.01	0	18.55
TR	69	1.2331	0.0179	2.41	5.99489e-08			22.03
AN	1	0.00057905	0.00057905	0.08	0.780068	0.07	0.803312	0.01
CO	1	0.00089625	0.00089625	0.12	0.728303	0.1	0.756874	0.02
SE	1	0.00012207	0.00012207	0.02	0.897979	0.01	0.908839	0
__Selection	3	0.00159738	0.00053246	0.07	0.975033	0.06	0.979592	0.03
LI	10	0.0885	0.0089	1.19	0.293388			1.58
EX:AN	1	0.00094583	0.00094583	0.13	0.721196	0.06	0.808463	0.02
EX:CO	1	0.0033	0.0033	0.45	0.504833	0.22	0.651704	0.06
EX:SE	1	0.0063	0.0063	0.84	0.359084	0.41	0.536565	0.11
__Selection_X_experiment	3	0.0105	0.0035	0.47	0.701927	0.23	0.873872	0.19
EX:LI	10	0.1527	0.0153	2.06	0.0268193			2.73
MO	31	0.1289	0.0042	0.56	0.974098			2.3
Residuals	397	2.9443	0.0074					52.59
lmer_model_1	Df	SS	MS	F	P	F_altern	P_altern	perc_SS
AN	1	6.36229e-05	6.36229e-05	0.00874175	0.932244
CO	1	1.91392e-06	1.91392e-06	0.000262972	0.987723
SE	1	9.25159e-05	9.25159e-05	0.0127116	0.912408
lmer_model_2	Df	SS	MS	F	P	F_altern	P_altern	perc_SS
EX	1	0.00338282	0.00338282	0.463346	0.54507
AN	1	8.02624e-05	8.02624e-05	0.0109936	0.924155
CO	1	5.65317e-07	5.65317e-07	7.74317e-05	0.993341
SE	1	0.000146481	0.000146481	0.0200636	0.890124
EX:AN	1	0.0009095	0.0009095	0.124575	0.724277
EX:CO	1	0.00710713	0.00710713	0.973467	0.324296
EX:SE	1	0.0109211	0.0109211	1.49586	0.221896
