# Supplementary material for: Weak evidence for heritable changes in response to selection by aphids in Arabidopsis accessions
Source: eLife. 2025 Aug 12;14:RP106930. doi: 10.7554/eLife.106930 (PMC12342813; doi:10.7554/eLife.106930)
Supplement: Supplementary file 1. — The files are named as <phenotype > _<data set>.xlsx. For each phenotype, there are analyses with all three accessions (‘all’), only the two accessions with trichomes (‘NoWil3’), or with only one accession (‘OnlyWei0’, ‘OnlyMa0’, and ‘OnlyWil3’). For each of them, there is one version with all data included and one in which the extreme values were removed (‘.outliersRemoved’). For example: bladeArea_all.outliersRemoved.xlsx refers to the analysis of the blade area using all three accessions and removing extreme values. Within each workbook, there are three sheets for untransformed data (‘y’), log-transformed data (‘logy’), and square-root-transformed data (‘sqrty’). Within each sheet, the output of the two models tested either with the regular linear model (lm) or the random effects model (lmer) is given. In case of the regular lm output, alternative F- and p-values (F_altern and P_altern) refer to the tests against the correct error stratum (i.e., nested model). The columns F and P contain the F- and p-values from tests against the residuals. Regarding the model terms: ‘__Blocks’ is the five-level factor of experimental blocks that was split into two contrasts (‘EX’ and ‘BL’); ‘__Selection’ is the four-level factor with the selection treatments that was split into three contrasts (‘AN’, ‘CO’, and ‘SE’). ‘__Selection_X_accession/experiment’ is accordingly the interaction of the four-level factor with the selection treatments and the accession (‘ET’) or the ‘EX’ contrast. Abbreviations: Df: degrees-of-freedom, SS: sum of squares, MS: mean squares, F: F-value, P: p-value, F_altern: F-value of nested model, P_altern: p-value of nested model, perc_SS: % sum of squares explained by the term. [file elife-106930-supp1.zip › Supplementary_data_1/timeToBolting_OnlyWil3.xlsx]

## Sheet: y
lm_model_1	Df	SS	MS	F	P	F_altern	P_altern	perc_SS
EX	1	9.53	9.53	15.15	0.000115942			1.99
BL	3	82.97	27.66	43.96	1.1099e-24			17.29
__Blocks	4	92.5	23.13	36.76	0	36.76	0	19.28
TR	69	109.77	1.59	2.53	8.59688e-09			22.87
AN	1	5.479e-05	5.479e-05	0	0.992559	0	0.992842	0
CO	1	0.0302	0.0302	0.05	0.82674	0.05	0.833409	0.01
SE	1	0.17	0.17	0.27	0.605463	0.26	0.621406	0.04
__Selection	3	0.1984	0.0661	0.11	0.957076	0.1	0.956951	0.05
LI	10	6.47	0.65	1.03	0.417664			1.35
MO	31	10.59	0.34	0.54	0.979763			2.21
Residuals	414	260.46	0.63					54.26
lm_model_2	Df	SS	MS	F	P	F_altern	P_altern	perc_SS
EX	1	9.53	9.53	15.44	0.000100423			1.99
BL	3	82.97	27.66	44.81	5.42499e-25			17.29
__Blocks	4	92.5	23.13	37.46	0	37.46	0	19.28
TR	69	109.77	1.59	2.58	4.69677e-09			22.87
AN	1	5.479e-05	5.479e-05	0	0.992488	0	0.992842	0
CO	1	0.0302	0.0302	0.05	0.825112	0.05	0.833409	0.01
SE	1	0.17	0.17	0.27	0.602025	0.26	0.621406	0.04
__Selection	3	0.1984	0.0661	0.11	0.955909	0.1	0.956951	0.05
LI	10	6.47	0.65	1.05	0.40129			1.35
EX:AN	1	0.22	0.22	0.35	0.554453	0.18	0.681489	0.05
EX:CO	1	0.0715	0.0715	0.12	0.733696	0.06	0.812745	0.01
EX:SE	1	0.23	0.23	0.37	0.543954	0.19	0.673558	0.05
__Selection_X_experiment	3	0.52	0.17	0.28	0.841089	0.14	0.93245	0.11
EX:LI	10	12.09	1.21	1.96	0.0364061			2.52
MO	31	10.92	0.35	0.57	0.970443			2.27
Residuals	401	247.52	0.62					51.57
lmer_model_1	Df	SS	MS	F	P	F_altern	P_altern	perc_SS
AN	1	0.0407321	0.0407321	0.0672506	0.823115
CO	1	0.00189123	0.00189123	0.0031225	0.958376
SE	1	0.184138	0.184138	0.30402	0.595671
lmer_model_2	Df	SS	MS	F	P	F_altern	P_altern	perc_SS
EX	1	0.198051	0.198051	0.325488	0.608398
AN	1	0.0441545	0.0441545	0.0725662	0.816995
CO	1	0.0024373	0.0024373	0.0040056	0.952903
SE	1	0.196862	0.196862	0.323535	0.584463
EX:AN	1	0.235672	0.235672	0.387317	0.534002
EX:CO	1	0.269082	0.269082	0.442226	0.506358
EX:SE	1	0.347478	0.347478	0.571066	0.450196

## Sheet: logy
lm_model_1	Df	SS	MS	F	P	F_altern	P_altern	perc_SS
EX	1	0.0204	0.0204	13.82	0.000228449			1.82
BL	3	0.1886	0.0629	42.51	5.77008e-24			16.83
__Blocks	4	0.209	0.0523	35.34	0	35.34	0	18.65
TR	69	0.2592	0.0038	2.54	7.27336e-09			23.13
AN	1	5.27e-06	5.27e-06	0	0.952448	0	0.953445	0
CO	1	7.013e-05	7.013e-05	0.05	0.827722	0.05	0.831458	0.01
SE	1	0.00042135	0.00042135	0.28	0.593796	0.29	0.604016	0.04
__Selection	3	0.00049675	0.00016558	0.11	0.953093	0.11	0.950685	0.05
LI	10	0.0147	0.0015	0.99	0.448203			1.31
MO	31	0.0246099	0.00079387	0.54	0.981457			2.2
Residuals	414	0.6123	0.0015					54.65
lm_model_2	Df	SS	MS	F	P	F_altern	P_altern	perc_SS
EX	1	0.0204	0.0204	14.07	0.000202239			1.82
BL	3	0.1886	0.0629	43.26	3.06537e-24			16.83
__Blocks	4	0.209	0.0523	35.96	0	35.96	0	18.65
TR	69	0.2592	0.0038	2.58	4.20031e-09			23.13
AN	1	5.27e-06	5.27e-06	0	0.95203	0	0.953445	0
CO	1	7.013e-05	7.013e-05	0.05	0.82623	0.05	0.831458	0.01
SE	1	0.00042135	0.00042135	0.29	0.590553	0.29	0.604016	0.04
__Selection	3	0.00049675	0.00016558	0.11	0.951923	0.11	0.950685	0.05
LI	10	0.0147	0.0015	1.01	0.433041			1.31
EX:AN	1	0.00055502	0.00055502	0.38	0.536924	0.2	0.663611	0.05
EX:CO	1	9.274e-05	9.274e-05	0.06	0.800687	0.03	0.858313	0.01
EX:SE	1	0.00050648	0.00050648	0.35	0.55528	0.18	0.67766	0.05
__Selection_X_experiment	3	0.00115425	0.00038475	0.26	0.850787	0.14	0.934246	0.11
EX:LI	10	0.0276	0.0028	1.9	0.0433476			2.47
MO	31	0.0253755	0.00081857	0.56	0.973144			2.27
Residuals	401	0.5827	0.0015					52.02
lmer_model_1	Df	SS	MS	F	P	F_altern	P_altern	perc_SS
AN	1	0.000121956	0.000121956	0.0856788	0.803849
CO	1	2.88656e-06	2.88656e-06	0.00202793	0.966566
SE	1	0.000502939	0.000502939	0.353335	0.568433
lmer_model_2	Df	SS	MS	F	P	F_altern	P_altern	perc_SS
EX	1	0.000437673	0.000437673	0.306039	0.618802
AN	1	0.00013069	0.00013069	0.0913842	0.798444
CO	1	3.90921e-06	3.90921e-06	0.00273348	0.961229
SE	1	0.000535003	0.000535003	0.374096	0.557731
EX:AN	1	0.000589681	0.000589681	0.412329	0.52109
EX:CO	1	0.000477076	0.000477076	0.333591	0.563813
EX:SE	1	0.000768692	0.000768692	0.537501	0.463818

## Sheet: sqrty
lm_model_1	Df	SS	MS	F	P	F_altern	P_altern	perc_SS
EX	1	0.12	0.12	14.45	0.000165934			1.9
BL	3	1.04	0.35	43.21	2.59862e-24			17.05
__Blocks	4	1.15	0.29	36.02	0	36.02	0	18.95
TR	69	1.4006	0.0203	2.53	7.82714e-09			23.01
AN	1	1.022e-05	1.022e-05	0	0.97152	0	0.97235	0
CO	1	0.00038266	0.00038266	0.05	0.827067	0.05	0.832217	0.01
SE	1	0.0022	0.0022	0.28	0.599355	0.27	0.612362	0.04
__Selection	3	0.00260615	0.00086872	0.11	0.95512	0.11	0.953865	0.05
LI	10	0.0809	0.0081	1.01	0.433563			1.33
MO	31	0.1339	0.0043	0.54	0.980715			2.2
Residuals	414	3.3152	0.008					54.46
lm_model_2	Df	SS	MS	F	P	F_altern	P_altern	perc_SS
EX	1	0.12	0.12	14.71	0.00014542			1.9
BL	3	1.04	0.35	44.01	1.32739e-24			17.05
__Blocks	4	1.15	0.29	36.68	0	36.68	0	18.95
TR	69	1.4006	0.0203	2.58	4.40195e-09			23.01
AN	1	1.022e-05	1.022e-05	0	0.971259	0	0.97235	0
CO	1	0.00038266	0.00038266	0.05	0.825509	0.05	0.832217	0.01
SE	1	0.0022	0.0022	0.28	0.596018	0.27	0.612362	0.04
__Selection	3	0.00260615	0.00086872	0.11	0.953953	0.11	0.953865	0.05
LI	10	0.0809	0.0081	1.03	0.417811			1.33
EX:AN	1	0.0029	0.0029	0.37	0.545278	0.19	0.672206	0.05
EX:CO	1	0.00068241	0.00068241	0.09	0.768448	0.04	0.836284	0.01
EX:SE	1	0.0028	0.0028	0.36	0.549582	0.19	0.67548	0.05
__Selection_X_experiment	3	0.0064	0.0021	0.27	0.846565	0.14	0.933559	0.11
EX:LI	10	0.1517	0.0152	1.93	0.039899			2.49
MO	31	0.1381	0.0045	0.57	0.971946			2.27
Residuals	401	3.1529	0.0079					51.8
lmer_model_1	Df	SS	MS	F	P	F_altern	P_altern	perc_SS
AN	1	0.000589402	0.000589402	0.0764682	0.813029
CO	1	1.92342e-05	1.92342e-05	0.00249542	0.96285
SE	1	0.00253393	0.00253393	0.328748	0.581643
lmer_model_2	Df	SS	MS	F	P	F_altern	P_altern	perc_SS
EX	1	0.00244122	0.00244122	0.315247	0.613816
AN	1	0.000634846	0.000634846	0.0819808	0.807274
CO	1	2.54197e-05	2.54197e-05	0.00328257	0.957438
SE	1	0.00270104	0.00270104	0.348799	0.570747
EX:AN	1	0.00309868	0.00309868	0.400148	0.527307
EX:CO	1	0.00297093	0.00297093	0.383651	0.535939
EX:SE	1	0.00429055	0.00429055	0.554061	0.457017
