# Supplementary material for: Weak evidence for heritable changes in response to selection by aphids in Arabidopsis accessions
Source: eLife. 2025 Aug 12;14:RP106930. doi: 10.7554/eLife.106930 (PMC12342813; doi:10.7554/eLife.106930)
Supplement: Supplementary file 1. — The files are named as <phenotype > _<data set>.xlsx. For each phenotype, there are analyses with all three accessions (‘all’), only the two accessions with trichomes (‘NoWil3’), or with only one accession (‘OnlyWei0’, ‘OnlyMa0’, and ‘OnlyWil3’). For each of them, there is one version with all data included and one in which the extreme values were removed (‘.outliersRemoved’). For example: bladeArea_all.outliersRemoved.xlsx refers to the analysis of the blade area using all three accessions and removing extreme values. Within each workbook, there are three sheets for untransformed data (‘y’), log-transformed data (‘logy’), and square-root-transformed data (‘sqrty’). Within each sheet, the output of the two models tested either with the regular linear model (lm) or the random effects model (lmer) is given. In case of the regular lm output, alternative F- and p-values (F_altern and P_altern) refer to the tests against the correct error stratum (i.e., nested model). The columns F and P contain the F- and p-values from tests against the residuals. Regarding the model terms: ‘__Blocks’ is the five-level factor of experimental blocks that was split into two contrasts (‘EX’ and ‘BL’); ‘__Selection’ is the four-level factor with the selection treatments that was split into three contrasts (‘AN’, ‘CO’, and ‘SE’). ‘__Selection_X_accession/experiment’ is accordingly the interaction of the four-level factor with the selection treatments and the accession (‘ET’) or the ‘EX’ contrast. Abbreviations: Df: degrees-of-freedom, SS: sum of squares, MS: mean squares, F: F-value, P: p-value, F_altern: F-value of nested model, P_altern: p-value of nested model, perc_SS: % sum of squares explained by the term. [file elife-106930-supp1.zip › Supplementary_data_1/timeToBolting_all.outliersRemoved.xlsx]

## Sheet: y
lm_model_1	Df	SS	MS	F	P	F_altern	P_altern	perc_SS
EX	1	15.3	15.3	16.98	4.04641e-05			0.57
BL	3	156.12	52.04	57.74	7.14905e-35			5.83
__Blocks	4	171.42	42.86	47.55	0	47.55	0	6.4
TR	70	286.56	4.09	4.54	1.50319e-28			10.7
AN	1	1.48	1.48	1.64	0.200867	0.1	0.753483	0.06
CO	1	1.63	1.63	1.8	0.179425	0.11	0.74171	0.06
SE	1	3.1	3.1	3.44	0.0637799	0.21	0.64942	0.12
__Selection	3	6.21	2.07	2.29	0.0762209	0.14	0.932911	0.24
LI	17	246.33	14.49	16.08	5.92117e-43			9.2
ET	2	632.12	316.06	350.69	1.06631e-120	317.9	0	23.6
AN:ET	2	2.66	1.33	1.47	0.229322	0.96	0.401369	0.1
CO:ET	2	5.51	2.76	3.06	0.0473587	2	0.166133	0.21
SE:ET	2	1.05	0.52	0.58	0.559269	0.38	0.68952	0.04
__Selection_X_accession	6	9.22	1.54	1.7	0.116445	1.11	0.394817	0.35
LI:ET	17	23.44	1.38	1.53	0.0764464			0.88
MO	221	219.72	0.99	1.1	0.16295			8.2
Residuals	1202	1083.31	0.9					40.45
lm_model_2	Df	SS	MS	F	P	F_altern	P_altern	perc_SS
EX	1	15.3	15.3	17.08	3.82964e-05			0.57
BL	3	156.12	52.04	58.11	4.83256e-35			5.83
__Blocks	4	171.42	42.86	47.85	0	47.85	0	6.4
TR	70	286.56	4.09	4.57	9.34997e-29			10.7
AN	1	1.48	1.48	1.65	0.199443	0.1	0.753483	0.06
CO	1	1.63	1.63	1.82	0.17805	0.11	0.74171	0.06
SE	1	3.1	3.1	3.46	0.0629455	0.21	0.64942	0.12
__Selection	3	6.21	2.07	2.31	0.0747719	0.14	0.932911	0.24
LI	17	246.33	14.49	16.18	3.61963e-43			9.2
ET	2	632.12	316.06	352.92	6.60968e-121	321.64	0	23.6
EX:AN	1	0.66	0.66	0.73	0.391599	0.46	0.505346	0.02
EX:CO	1	2.13	2.13	2.38	0.123156	1.48	0.235522	0.08
EX:SE	1	3.86	3.86	4.31	0.0381926	2.68	0.114934	0.14
__Selection_X_experiment	3	6.65	2.22	2.47	0.0601675	1.54	0.230459	0.24
EX:LI	15	19.5	1.3	1.45	0.116077			0.73
EX:ET	2	0.8	0.4	0.45	0.639118			0.03
LI:ET	23	33.04	1.44	1.6	0.035367			1.23
MO	221	217.17	0.98	1.1	0.176627			8.11
Residuals	1182	1058.54	0.9					39.52
lmer_model_1	Df	SS	MS	F	P	F_altern	P_altern	perc_SS
AN	1	0.389425	0.389425	0.42435	0.542806
CO	1	0.477195	0.477195	0.519991	0.484566
SE	1	1.75569	1.75569	1.91315	0.192646
ET	2	459.972	229.986	250.612	3.84927e-07
AN:ET	2	1.22493	0.612463	0.66739	0.568352
CO:ET	2	3.75535	1.87768	2.04607	0.182643
SE:ET	2	0.61616	0.30808	0.33571	0.724214
lmer_model_2	Df	SS	MS	F	P	F_altern	P_altern	perc_SS
EX	1	0.383004	0.383004	0.418793	0.563772
AN	1	0.397771	0.397771	0.43494	0.539384
CO	1	0.768092	0.768092	0.839866	0.373901
SE	1	1.75673	1.75673	1.92088	0.186536
ET	2	498.37	249.185	272.47	1.10342e-11
EX:AN	1	0.717937	0.717937	0.785024	0.375765
EX:CO	1	3.32306	3.32306	3.63359	0.0568408
EX:SE	1	4.69768	4.69768	5.13665	0.0235861
EX:ET	2	1.29726	0.648629	0.70924	0.492202

## Sheet: logy
lm_model_1	Df	SS	MS	F	P	F_altern	P_altern	perc_SS
EX	1	0.0342	0.0342	15.32	9.58222e-05			0.52
BL	3	0.38	0.13	56.44	3.91245e-34			5.7
__Blocks	4	0.41	0.1	46.16	0	46.16	0	6.22
TR	70	0.6985	0.01	4.48	6.4788e-28			10.55
AN	1	0.0037	0.0037	1.65	0.198945	0.1	0.75113	0.06
CO	1	0.005	0.005	2.22	0.136255	0.14	0.713102	0.07
SE	1	0.0078	0.0078	3.51	0.0611848	0.22	0.644356	0.12
__Selection	3	0.0165	0.0055	2.46	0.0610856	0.15	0.925116	0.25
LI	17	0.6026	0.0354	15.9	1.91937e-42			9.1
ET	2	1.59	0.8	357.1	1.98185e-122	323.91	0	24.04
AN:ET	2	0.0065	0.0032	1.45	0.233889	0.93	0.413203	0.1
CO:ET	2	0.0127	0.0064	2.85	0.0579653	1.83	0.190983	0.19
SE:ET	2	0.0027	0.0013	0.6	0.551154	0.38	0.688449	0.04
__Selection_X_accession	6	0.0219	0.0036	1.64	0.133906	1.05	0.430395	0.33
LI:ET	17	0.0592	0.0035	1.56	0.0670578			0.89
MO	221	0.5432	0.0025	1.1	0.164515			8.2
Residuals	1201	2.6776	0.0022					40.43
lm_model_2	Df	SS	MS	F	P	F_altern	P_altern	perc_SS
EX	1	0.0342	0.0342	15.41	9.13606e-05			0.52
BL	3	0.38	0.13	56.79	2.72065e-34			5.7
__Blocks	4	0.41	0.1	46.44	0	46.44	0	6.22
TR	70	0.6985	0.01	4.5	4.17078e-28			10.55
AN	1	0.0037	0.0037	1.66	0.197592	0.1	0.75113	0.06
CO	1	0.005	0.005	2.24	0.135077	0.14	0.713102	0.07
SE	1	0.0078	0.0078	3.53	0.0604093	0.22	0.644356	0.12
__Selection	3	0.0165	0.0055	2.48	0.0598923	0.15	0.925116	0.25
LI	17	0.6026	0.0354	16	1.21457e-42			9.1
ET	2	1.59	0.8	359.26	1.32801e-122	327.18	0	24.04
EX:AN	1	0.0016	0.0016	0.71	0.398146	0.45	0.511058	0.02
EX:CO	1	0.0052	0.0052	2.36	0.124567	1.47	0.237112	0.08
EX:SE	1	0.0092	0.0092	4.17	0.041456	2.6	0.120583	0.14
__Selection_X_experiment	3	0.0161	0.0054	2.41	0.0650897	1.51	0.239497	0.24
EX:LI	15	0.0477	0.0032	1.43	0.123156			0.72
EX:ET	2	0.00150657	0.00075328	0.34	0.711892			0.02
LI:ET	23	0.0817	0.0036	1.6	0.035527			1.23
MO	221	0.5378	0.0024	1.1	0.174766			8.12
Residuals	1181	2.6171	0.0022					39.51
lmer_model_1	Df	SS	MS	F	P	F_altern	P_altern	perc_SS
AN	1	0.000950239	0.000950239	0.418473	0.545083
CO	1	0.0014592	0.0014592	0.642613	0.438328
SE	1	0.00437817	0.00437817	1.92809	0.191622
ET	2	1.12594	0.562972	247.926	3.45944e-07
AN:ET	2	0.00285653	0.00142827	0.628991	0.582448
CO:ET	2	0.00847095	0.00423547	1.86525	0.208501
SE:ET	2	0.00165105	0.000825523	0.36355	0.706109
lmer_model_2	Df	SS	MS	F	P	F_altern	P_altern	perc_SS
EX	1	0.000888477	0.000888477	0.392837	0.5754
AN	1	0.000996598	0.000996598	0.440642	0.537094
CO	1	0.00231383	0.00231383	1.02305	0.327864
SE	1	0.00457703	0.00457703	2.02372	0.175652
ET	2	1.25652	0.628261	277.783	1.37562e-11
EX:AN	1	0.00173836	0.00173836	0.768608	0.380803
EX:CO	1	0.00818859	0.00818859	3.62055	0.0572867
EX:SE	1	0.0113587	0.0113587	5.02221	0.0251893
EX:ET	2	0.00287365	0.00143682	0.635286	0.529943

## Sheet: sqrty
lm_model_1	Df	SS	MS	F	P	F_altern	P_altern	perc_SS
EX	1	0.19	0.19	16.44	5.35474e-05			0.55
BL	3	2.02	0.67	57.08	1.69886e-34			5.76
__Blocks	4	2.22	0.55	46.92	0	46.92	0	6.31
TR	70	3.7334	0.0533	4.51	3.00178e-28			10.62
AN	1	0.0201	0.0201	1.7	0.192014	0.11	0.749233	0.06
CO	1	0.0208	0.0208	1.76	0.184674	0.11	0.745187	0.06
SE	1	0.0412	0.0412	3.48	0.0622332	0.22	0.648181	0.12
__Selection	3	0.0822	0.0274	2.32	0.0741025	0.14	0.932445	0.24
LI	17	3.25	0.19	16.14	3.82418e-43			9.23
ET	2	8.35	4.18	353.3	2.05795e-121	320.56	0	23.77
AN:ET	2	0.0335	0.0167	1.42	0.243123	0.92	0.417837	0.1
CO:ET	2	0.0704	0.0352	2.98	0.0514158	1.93	0.17548	0.2
SE:ET	2	0.0136	0.0068	0.57	0.563203	0.37	0.694271	0.04
__Selection_X_accession	6	0.1174	0.0196	1.66	0.128649	1.07	0.41556	0.34
LI:ET	17	0.3097	0.0182	1.54	0.0731965			0.88
MO	221	2.88	0.013	1.1	0.165229			8.19
Residuals	1202	14.2127	0.0118					40.43
lm_model_2	Df	SS	MS	F	P	F_altern	P_altern	perc_SS
EX	1	0.19	0.19	16.54	5.07682e-05			0.55
BL	3	2.02	0.67	57.44	1.15336e-34			5.76
__Blocks	4	2.22	0.55	47.22	0	47.22	0	6.31
TR	70	3.7334	0.0533	4.54	1.87453e-28			10.62
AN	1	0.0201	0.0201	1.71	0.190613	0.11	0.749233	0.06
CO	1	0.0208	0.0208	1.77	0.18329	0.11	0.745187	0.06
SE	1	0.0412	0.0412	3.51	0.0614132	0.22	0.648181	0.12
__Selection	3	0.0822	0.0274	2.33	0.0726836	0.14	0.932445	0.24
LI	17	3.25	0.19	16.25	2.33968e-43			9.23
ET	2	8.35	4.18	355.54	1.28543e-121	324.15	0	23.77
EX:AN	1	0.0088	0.0088	0.75	0.387648	0.47	0.500934	0.02
EX:CO	1	0.0259	0.0259	2.2	0.138106	1.38	0.252366	0.07
EX:SE	1	0.0497	0.0497	4.23	0.0399751	2.65	0.117359	0.14
__Selection_X_experiment	3	0.0843	0.0281	2.39	0.0670178	1.5	0.241605	0.23
EX:LI	15	0.2584	0.0172	1.47	0.110288			0.73
EX:ET	2	0.0094	0.0047	0.4	0.671597			0.03
LI:ET	23	0.4317	0.0188	1.6	0.0366668			1.23
MO	221	2.8482	0.0129	1.1	0.177569			8.1
Residuals	1182	13.888	0.0117					39.51
lmer_model_1	Df	SS	MS	F	P	F_altern	P_altern	perc_SS
AN	1	0.00522352	0.00522352	0.434127	0.538383
CO	1	0.00609745	0.00609745	0.506759	0.490007
SE	1	0.0230981	0.0230981	1.91969	0.1918
ET	2	6.01287	3.00643	249.865	3.30034e-07
AN:ET	2	0.0152053	0.00760264	0.631855	0.582758
CO:ET	2	0.0479471	0.0239735	1.99244	0.188565
SE:ET	2	0.00798554	0.00399277	0.331839	0.726635
lmer_model_2	Df	SS	MS	F	P	F_altern	P_altern	perc_SS
EX	1	0.00493867	0.00493867	0.411703	0.566894
AN	1	0.005387	0.005387	0.449078	0.533096
CO	1	0.00990974	0.00990974	0.826108	0.377791
SE	1	0.0236821	0.0236821	1.97421	0.180865
ET	2	6.62478	3.31239	276.131	1.58431e-11
EX:AN	1	0.0096688	0.0096688	0.806023	0.369457
EX:CO	1	0.0408833	0.0408833	3.40816	0.065098
EX:SE	1	0.0608105	0.0608105	5.06936	0.0245157
EX:ET	2	0.017014	0.00850699	0.709171	0.492236
