# Supplementary material for: Weak evidence for heritable changes in response to selection by aphids in Arabidopsis accessions
Source: eLife. 2025 Aug 12;14:RP106930. doi: 10.7554/eLife.106930 (PMC12342813; doi:10.7554/eLife.106930)
Supplement: Supplementary file 1. — The files are named as <phenotype > _<data set>.xlsx. For each phenotype, there are analyses with all three accessions (‘all’), only the two accessions with trichomes (‘NoWil3’), or with only one accession (‘OnlyWei0’, ‘OnlyMa0’, and ‘OnlyWil3’). For each of them, there is one version with all data included and one in which the extreme values were removed (‘.outliersRemoved’). For example: bladeArea_all.outliersRemoved.xlsx refers to the analysis of the blade area using all three accessions and removing extreme values. Within each workbook, there are three sheets for untransformed data (‘y’), log-transformed data (‘logy’), and square-root-transformed data (‘sqrty’). Within each sheet, the output of the two models tested either with the regular linear model (lm) or the random effects model (lmer) is given. In case of the regular lm output, alternative F- and p-values (F_altern and P_altern) refer to the tests against the correct error stratum (i.e., nested model). The columns F and P contain the F- and p-values from tests against the residuals. Regarding the model terms: ‘__Blocks’ is the five-level factor of experimental blocks that was split into two contrasts (‘EX’ and ‘BL’); ‘__Selection’ is the four-level factor with the selection treatments that was split into three contrasts (‘AN’, ‘CO’, and ‘SE’). ‘__Selection_X_accession/experiment’ is accordingly the interaction of the four-level factor with the selection treatments and the accession (‘ET’) or the ‘EX’ contrast. Abbreviations: Df: degrees-of-freedom, SS: sum of squares, MS: mean squares, F: F-value, P: p-value, F_altern: F-value of nested model, P_altern: p-value of nested model, perc_SS: % sum of squares explained by the term. [file elife-106930-supp1.zip › Supplementary_data_1/timeToBolting_all.xlsx]

## Sheet: y
lm_model_1	Df	SS	MS	F	P	F_altern	P_altern	perc_SS
EX	1	13.79	13.79	15.05	0.000110353			0.51
BL	3	163.12	54.37	59.34	8.78382e-36			6.04
__Blocks	4	176.91	44.23	48.27	0	48.27	0	6.55
TR	70	294.01	4.2	4.58	5.8665e-29			10.89
AN	1	1.65	1.65	1.8	0.179373	0.12	0.735352	0.06
CO	1	1.39	1.39	1.51	0.218673	0.1	0.756766	0.05
SE	1	3.49	3.49	3.81	0.0513113	0.25	0.624212	0.13
__Selection	3	6.53	2.18	2.38	0.0685591	0.16	0.924783	0.24
LI	17	238.12	14.01	15.29	1.03292e-40			8.82
ET	2	627.29	313.64	342.3	1.83137e-118	316.51	0	23.23
AN:ET	2	2.51	1.26	1.37	0.254039	0.9	0.426695	0.09
CO:ET	2	5.9	2.95	3.22	0.0402836	2.1	0.152735	0.22
SE:ET	2	0.72	0.36	0.39	0.674723	0.26	0.77631	0.03
__Selection_X_accession	6	9.14	1.52	1.66	0.126901	1.09	0.409778	0.34
LI:ET	17	23.85	1.4	1.53	0.076005			0.88
MO	221	219	0.99	1.08	0.215532			8.11
Residuals	1206	1105.04	0.92					40.93
lm_model_2	Df	SS	MS	F	P	F_altern	P_altern	perc_SS
EX	1	13.79	13.79	15.13	0.000106176			0.51
BL	3	163.12	54.37	59.64	6.54072e-36			6.04
__Blocks	4	176.91	44.23	48.51	0	48.51	0	6.55
TR	70	294.01	4.2	4.61	4.16207e-29			10.89
AN	1	1.65	1.65	1.81	0.178291	0.12	0.735352	0.06
CO	1	1.39	1.39	1.52	0.217526	0.1	0.756766	0.05
SE	1	3.49	3.49	3.82	0.050736	0.25	0.624212	0.13
__Selection	3	6.53	2.18	2.39	0.0674949	0.16	0.924783	0.24
LI	17	238.12	14.01	15.36	7.32294e-41			8.82
ET	2	627.29	313.64	344.02	1.49739e-118	320.09	0	23.23
EX:AN	1	0.55	0.55	0.6	0.43838	0.38	0.544125	0.02
EX:CO	1	2.05	2.05	2.24	0.134443	1.42	0.246303	0.08
EX:SE	1	3.1	3.1	3.4	0.0654439	2.15	0.156569	0.11
__Selection_X_experiment	3	5.69	1.9	2.08	0.100909	1.31	0.294181	0.21
EX:LI	15	19.79	1.32	1.45	0.118075			0.73
EX:ET	2	0.47	0.24	0.26	0.771317			0.02
LI:ET	23	33.24	1.45	1.59	0.0391271			1.23
MO	221	216.55	0.98	1.07	0.234302			8.02
Residuals	1186	1081.29	0.91					40.05
lmer_model_1	Df	SS	MS	F	P	F_altern	P_altern	perc_SS
AN	1	0.46597	0.46597	0.50028	0.510761
CO	1	0.424481	0.424481	0.455736	0.51215
SE	1	2.11278	2.11278	2.26834	0.154912
ET	2	477.011	238.506	256.067	1.69158e-07
AN:ET	2	1.21099	0.605493	0.650076	0.577043
CO:ET	2	4.06157	2.03078	2.18031	0.150058
SE:ET	2	0.397552	0.198776	0.213412	0.809986
lmer_model_2	Df	SS	MS	F	P	F_altern	P_altern	perc_SS
EX	1	0.35323	0.35323	0.379393	0.581592
AN	1	0.452041	0.452041	0.485524	0.517825
CO	1	0.609224	0.609224	0.654349	0.431725
SE	1	1.87929	1.87929	2.01849	0.175315
ET	2	530.597	265.298	284.949	6.63105e-13
EX:AN	1	0.56337	0.56337	0.605099	0.436764
EX:CO	1	3.10138	3.10138	3.3311	0.0681856
EX:SE	1	3.76162	3.76162	4.04024	0.0446106
EX:ET	2	1.15878	0.579391	0.622306	0.536847

## Sheet: logy
lm_model_1	Df	SS	MS	F	P	F_altern	P_altern	perc_SS
EX	1	0.0321	0.0321	14.04	0.000187361			0.48
BL	3	0.4	0.13	58.03	4.82129e-35			5.91
__Blocks	4	0.43	0.11	47.03	0	47.03	0	6.39
TR	70	0.7243	0.0103	4.52	2.14604e-28			10.75
AN	1	0.0044	0.0044	1.94	0.163598	0.13	0.726482	0.07
CO	1	0.0033	0.0033	1.43	0.232525	0.09	0.76425	0.05
SE	1	0.0089	0.0089	3.89	0.0487927	0.25	0.621257	0.13
__Selection	3	0.0166	0.0055	2.42	0.0645895	0.16	0.92337	0.25
LI	17	0.5972	0.0351	15.36	6.29824e-41			8.87
ET	2	1.58	0.79	346.22	1.51401e-119	321.2	0	23.51
AN:ET	2	0.0057	0.0029	1.26	0.28514	0.81	0.460937	0.09
CO:ET	2	0.014	0.007	3.06	0.0473854	1.97	0.169532	0.21
SE:ET	2	0.00175527	0.00087764	0.38	0.681375	0.25	0.78333	0.03
__Selection_X_accession	6	0.0215	0.0036	1.57	0.153656	1.01	0.450664	0.33
LI:ET	17	0.0602	0.0035	1.55	0.070686			0.89
MO	221	0.5448	0.0025	1.08	0.22528			8.09
Residuals	1206	2.758	0.0023					40.94
lm_model_2	Df	SS	MS	F	P	F_altern	P_altern	perc_SS
EX	1	0.0321	0.0321	14.11	0.00018057			0.48
BL	3	0.4	0.13	58.33	3.57793e-35			5.91
__Blocks	4	0.43	0.11	47.27	0	47.27	0	6.39
TR	70	0.7243	0.0103	4.55	1.51172e-28			10.75
AN	1	0.0044	0.0044	1.95	0.162531	0.13	0.726482	0.07
CO	1	0.0033	0.0033	1.43	0.23134	0.09	0.76425	0.05
SE	1	0.0089	0.0089	3.91	0.0482246	0.25	0.621257	0.13
__Selection	3	0.0166	0.0055	2.43	0.063547	0.16	0.92337	0.25
LI	17	0.5972	0.0351	15.44	4.4193e-41			8.87
ET	2	1.58	0.79	347.99	1.2213e-119	324.48	0	23.51
EX:AN	1	0.0014	0.0014	0.62	0.43197	0.39	0.536622	0.02
EX:CO	1	0.0044	0.0044	1.92	0.166637	1.22	0.280826	0.06
EX:SE	1	0.0074	0.0074	3.25	0.0717689	2.07	0.163843	0.11
__Selection_X_experiment	3	0.0132	0.0044	1.93	0.123378	1.23	0.322428	0.19
EX:LI	15	0.0505	0.0034	1.48	0.104744			0.75
EX:ET	2	0.00089152	0.00044576	0.2	0.822109			0.01
LI:ET	23	0.0822	0.0036	1.57	0.0423368			1.22
MO	221	0.5393	0.0024	1.07	0.240787			8.01
Residuals	1186	2.6985	0.0023					40.06
lmer_model_1	Df	SS	MS	F	P	F_altern	P_altern	perc_SS
AN	1	0.00121276	0.00121276	0.522072	0.502009
CO	1	0.00100086	0.00100086	0.430854	0.523647
SE	1	0.00534191	0.00534191	2.2996	0.152266
ET	2	1.18495	0.592477	255.051	1.45047e-07
AN:ET	2	0.00268401	0.001342	0.57771	0.607391
CO:ET	2	0.0096481	0.00482405	2.07667	0.162186
SE:ET	2	0.00100712	0.00050356	0.216774	0.807325
lmer_model_2	Df	SS	MS	F	P	F_altern	P_altern	perc_SS
EX	1	0.000848538	0.000848538	0.365279	0.588368
AN	1	0.00119507	0.00119507	0.514453	0.506219
CO	1	0.00143216	0.00143216	0.616518	0.445235
SE	1	0.00489254	0.00489254	2.10614	0.166899
ET	2	1.36208	0.68104	293.174	1.61872e-12
EX:AN	1	0.00147183	0.00147183	0.633593	0.426168
EX:CO	1	0.00676473	0.00676473	2.91208	0.0881311
EX:SE	1	0.00905191	0.00905191	3.89667	0.0485697
EX:ET	2	0.00315199	0.001576	0.678435	0.50757

## Sheet: sqrty
lm_model_1	Df	SS	MS	F	P	F_altern	P_altern	perc_SS
EX	1	0.17	0.17	14.52	0.000145847			0.49
BL	3	2.12	0.71	58.67	2.09345e-35			5.97
__Blocks	4	2.29	0.57	47.63	0	47.63	0	6.46
TR	70	3.8349	0.0548	4.55	1.10708e-28			10.82
AN	1	0.0226	0.0226	1.88	0.17099	0.12	0.730804	0.06
CO	1	0.0177	0.0177	1.47	0.225586	0.1	0.760644	0.05
SE	1	0.0464	0.0464	3.85	0.0498598	0.25	0.622614	0.13
__Selection	3	0.0866	0.0289	2.4	0.0663195	0.16	0.924057	0.24
LI	17	3.14	0.18	15.34	7.37625e-41			8.85
ET	2	8.29	4.15	344.65	4.09376e-119	319.24	0	23.39
AN:ET	2	0.0316	0.0158	1.31	0.269579	0.85	0.44408	0.09
CO:ET	2	0.0754	0.0377	3.14	0.0438033	2.04	0.161239	0.21
SE:ET	2	0.0093	0.0047	0.39	0.678275	0.25	0.780061	0.03
__Selection_X_accession	6	0.1163	0.0194	1.61	0.140139	1.05	0.43066	0.33
LI:ET	17	0.315	0.0185	1.54	0.0731588			0.89
MO	221	2.8697	0.013	1.08	0.220606			8.1
Residuals	1206	14.5052	0.012					40.92
lm_model_2	Df	SS	MS	F	P	F_altern	P_altern	perc_SS
EX	1	0.17	0.17	14.59	0.000140458			0.49
BL	3	2.12	0.71	58.97	1.55694e-35			5.97
__Blocks	4	2.29	0.57	47.87	0	47.87	0	6.46
TR	70	3.8349	0.0548	4.58	7.83069e-29			10.82
AN	1	0.0226	0.0226	1.89	0.169917	0.12	0.730804	0.06
CO	1	0.0177	0.0177	1.48	0.224421	0.1	0.760644	0.05
SE	1	0.0464	0.0464	3.87	0.04929	0.25	0.622614	0.13
__Selection	3	0.0866	0.0289	2.41	0.0652698	0.16	0.924057	0.24
LI	17	3.14	0.18	15.42	5.20517e-41			8.85
ET	2	8.29	4.15	346.39	3.33172e-119	322.67	0	23.39
EX:AN	1	0.0073	0.0073	0.61	0.434724	0.39	0.539972	0.02
EX:CO	1	0.0248	0.0248	2.07	0.150434	1.31	0.263721	0.07
EX:SE	1	0.0398	0.0398	3.32	0.068551	2.11	0.160156	0.11
__Selection_X_experiment	3	0.0719	0.024	2	0.112005	1.27	0.308457	0.2
EX:LI	15	0.2628	0.0175	1.46	0.111042			0.74
EX:ET	2	0.0054	0.0027	0.22	0.79968			0.02
LI:ET	23	0.4342	0.0189	1.58	0.0407321			1.22
MO	221	2.8391	0.0128	1.07	0.237751			8.01
Residuals	1186	14.1929	0.012					40.04
lmer_model_1	Df	SS	MS	F	P	F_altern	P_altern	perc_SS
AN	1	0.0062509	0.0062509	0.511469	0.506218
CO	1	0.00541447	0.00541447	0.44303	0.51796
SE	1	0.0279408	0.0279408	2.2862	0.153394
ET	2	6.24986	3.12493	255.692	1.5525e-07
AN:ET	2	0.0149619	0.00748094	0.612115	0.592568
CO:ET	2	0.0519798	0.0259899	2.12658	0.156198
SE:ET	2	0.00525333	0.00262667	0.214922	0.808788
lmer_model_2	Df	SS	MS	F	P	F_altern	P_altern	perc_SS
EX	1	0.0045435	0.0045435	0.371834	0.585222
AN	1	0.00611478	0.00611478	0.500426	0.511767
CO	1	0.00776116	0.00776116	0.635163	0.438493
SE	1	0.0252408	0.0252408	2.06568	0.170708
ET	2	7.07173	3.53587	289.371	1.03198e-12
EX:AN	1	0.00758296	0.00758296	0.620579	0.430959
EX:CO	1	0.0380104	0.0380104	3.11072	0.0779876
EX:SE	1	0.0484925	0.0484925	3.96856	0.0465428
EX:ET	2	0.0158383	0.00791915	0.648093	0.523193
