# Supplementary material for: Weak evidence for heritable changes in response to selection by aphids in Arabidopsis accessions
Source: eLife. 2025 Aug 12;14:RP106930. doi: 10.7554/eLife.106930 (PMC12342813; doi:10.7554/eLife.106930)
Supplement: Supplementary file 1. — The files are named as <phenotype > _<data set>.xlsx. For each phenotype, there are analyses with all three accessions (‘all’), only the two accessions with trichomes (‘NoWil3’), or with only one accession (‘OnlyWei0’, ‘OnlyMa0’, and ‘OnlyWil3’). For each of them, there is one version with all data included and one in which the extreme values were removed (‘.outliersRemoved’). For example: bladeArea_all.outliersRemoved.xlsx refers to the analysis of the blade area using all three accessions and removing extreme values. Within each workbook, there are three sheets for untransformed data (‘y’), log-transformed data (‘logy’), and square-root-transformed data (‘sqrty’). Within each sheet, the output of the two models tested either with the regular linear model (lm) or the random effects model (lmer) is given. In case of the regular lm output, alternative F- and p-values (F_altern and P_altern) refer to the tests against the correct error stratum (i.e., nested model). The columns F and P contain the F- and p-values from tests against the residuals. Regarding the model terms: ‘__Blocks’ is the five-level factor of experimental blocks that was split into two contrasts (‘EX’ and ‘BL’); ‘__Selection’ is the four-level factor with the selection treatments that was split into three contrasts (‘AN’, ‘CO’, and ‘SE’). ‘__Selection_X_accession/experiment’ is accordingly the interaction of the four-level factor with the selection treatments and the accession (‘ET’) or the ‘EX’ contrast. Abbreviations: Df: degrees-of-freedom, SS: sum of squares, MS: mean squares, F: F-value, P: p-value, F_altern: F-value of nested model, P_altern: p-value of nested model, perc_SS: % sum of squares explained by the term. [file elife-106930-supp1.zip › Supplementary_data_1/trichomeDensity_OnlyMa0.outliersRemoved.xlsx]

## Sheet: y
lm_model_1	Df	SS	MS	F	P	F_altern	P_altern	perc_SS
EX	1	18.64	18.64	302.58	8.84891e-46			27.77
BL	3	9.19	3.06	49.76	1.46873e-25			13.7
__Blocks	4	27.83	6.96	112.96	0	112.96	0	41.47
TR	67	15.22	0.23	3.69	2.31517e-14			22.68
AN	1	0.0784	0.0784	1.27	0.260226	1.4	0.258457	0.12
CO	1	0.0142	0.0142	0.23	0.631271	0.25	0.62318	0.02
SE	1	0.0516	0.0516	0.84	0.360846	0.92	0.355174	0.08
__Selection	3	0.1442	0.0481	0.78	0.505695	0.86	0.487987	0.22
LI	13	0.7298	0.0561	0.91	0.541592			1.09
MO	103	6.8015	0.066	1.07	0.326371			10.14
Residuals	266	16.3835	0.0616					24.41
lm_model_2	Df	SS	MS	F	P	F_altern	P_altern	perc_SS
EX	1	18.64	18.64	296.88	1.71985e-44			27.77
BL	3	9.19	3.06	48.82	6.56486e-25			13.7
__Blocks	4	27.83	6.96	110.83	0	110.83	0	41.47
TR	67	15.22	0.23	3.62	1.01938e-13			22.68
AN	1	0.0784	0.0784	1.25	0.26481	1.4	0.258457	0.12
CO	1	0.0142	0.0142	0.23	0.634525	0.25	0.62318	0.02
SE	1	0.0516	0.0516	0.82	0.365448	0.92	0.355174	0.08
__Selection	3	0.1442	0.0481	0.77	0.514117	0.86	0.487987	0.22
LI	13	0.7298	0.0561	0.89	0.559725			1.09
EX:AN	1	0.0238	0.0238	0.38	0.538786	0.59	0.459432	0.04
EX:CO	1	0.0041	0.0041	0.06	0.799125	0.1	0.756951	0.01
EX:SE	1	0.0952	0.0952	1.52	0.219288	2.35	0.153296	0.14
__Selection_X_experiment	3	0.1231	0.041	0.65	0.58147	1.01	0.423442	0.19
EX:LI	11	0.4451	0.0405	0.64	0.789593			0.66
MO	103	6.7976	0.066	1.05	0.372112			10.13
Residuals	252	15.8193	0.0628					23.57
lmer_model_1	Df	SS	MS	F	P	F_altern	P_altern	perc_SS
AN	1	0.0437284	0.0437284	0.703192	0.403518
CO	1	0.00147313	0.00147313	0.0236893	0.877957
SE	1	0.0281628	0.0281628	0.452884	0.502389
lmer_model_2	Df	SS	MS	F	P	F_altern	P_altern	perc_SS
EX	1	0.367938	0.367938	5.87659	0.0943305
AN	1	0.0432544	0.0432544	0.690846	0.407676
CO	1	0.00102202	0.00102202	0.0163234	0.898569
SE	1	0.0300069	0.0300069	0.479261	0.490234
EX:AN	1	1.13774e-06	1.13774e-06	1.81717e-05	0.996601
EX:CO	1	0.0234801	0.0234801	0.375017	0.540695
EX:SE	1	0.0874336	0.0874336	1.39646	0.238151

## Sheet: logy
lm_model_1	Df	SS	MS	F	P	F_altern	P_altern	perc_SS
EX	1	4.22	4.22	348.62	2.38002e-50			31.19
BL	3	2.04	0.68	56.18	3.47767e-28			15.08
__Blocks	4	6.25	1.56	129.29	0	129.29	0	46.27
TR	67	2.5839	0.0386	3.19	1.4621e-11			19.11
AN	1	0.0135	0.0135	1.12	0.291467	1.1	0.313715	0.1
CO	1	0.0044	0.0044	0.36	0.546585	0.36	0.559765	0.03
SE	1	0.0151	0.0151	1.25	0.264878	1.23	0.288019	0.11
__Selection	3	0.033	0.011	0.91	0.43664	0.89	0.470003	0.24
LI	13	0.1599	0.0123	1.02	0.434788			1.18
MO	103	1.259	0.0122	1.01	0.464523			9.31
Residuals	267	3.229	0.0121					23.88
lm_model_2	Df	SS	MS	F	P	F_altern	P_altern	perc_SS
EX	1	4.22	4.22	344.79	3.79478e-49			31.19
BL	3	2.04	0.68	55.56	1.26053e-27			15.08
__Blocks	4	6.25	1.56	127.87	0	127.87	0	46.27
TR	67	2.5839	0.0386	3.15	3.56665e-11			19.11
AN	1	0.0135	0.0135	1.1	0.294177	1.1	0.313715	0.1
CO	1	0.0044	0.0044	0.36	0.548821	0.36	0.559765	0.03
SE	1	0.0151	0.0151	1.23	0.267565	1.23	0.288019	0.11
__Selection	3	0.033	0.011	0.9	0.441759	0.89	0.470003	0.24
LI	13	0.1599	0.0123	1.01	0.445807			1.18
EX:AN	1	0.0033	0.0033	0.27	0.603041	0.35	0.564992	0.02
EX:CO	1	0.008	0.008	0.65	0.419715	0.85	0.376847	0.06
EX:SE	1	0.0225	0.0225	1.84	0.175885	2.39	0.150236	0.17
__Selection_X_experiment	3	0.0338	0.0113	0.92	0.430609	1.2	0.355912	0.25
EX:LI	11	0.1036	0.0094	0.77	0.669663			0.77
MO	103	1.2569	0.0122	1	0.495658			9.3
Residuals	253	3.0937	0.0122					22.88
lmer_model_1	Df	SS	MS	F	P	F_altern	P_altern	perc_SS
AN	1	0.00565979	0.00565979	0.473757	0.636123
CO	1	0.000561195	0.000561195	0.0469752	0.836895
SE	1	0.00801649	0.00801649	0.671026	0.476652
lmer_model_2	Df	SS	MS	F	P	F_altern	P_altern	perc_SS
EX	1	0.0765711	0.0765711	6.39787	0.0856514
AN	1	0.00487207	0.00487207	0.407084	0.639251
CO	1	0.000314099	0.000314099	0.0262444	0.877305
SE	1	0.00803187	0.00803187	0.6711	0.471578
EX:AN	1	0.000195884	0.000195884	0.016367	0.898268
EX:CO	1	0.0182234	0.0182234	1.52265	0.21804
EX:SE	1	0.0272152	0.0272152	2.27396	0.132455

## Sheet: sqrty
lm_model_1	Df	SS	MS	F	P	F_altern	P_altern	perc_SS
EX	1	4.38	4.38	340.83	1.30825e-49			30.61
BL	3	2.15	0.72	55.71	5.353e-28			15.01
__Blocks	4	6.52	1.63	126.99	0	126.99	0	45.62
TR	67	2.8151	0.042	3.27	4.85113e-12			19.69
AN	1	0.0148	0.0148	1.16	0.283102	1.18	0.297085	0.1
CO	1	0.0047	0.0047	0.36	0.547143	0.37	0.553124	0.03
SE	1	0.0159	0.0159	1.24	0.267238	1.26	0.281802	0.11
__Selection	3	0.0354	0.0118	0.92	0.432266	0.94	0.450769	0.24
LI	13	0.1636	0.0126	0.98	0.470957			1.14
MO	103	1.3332	0.0129	1.01	0.470192			9.33
Residuals	267	3.4273	0.0128					23.98
lm_model_2	Df	SS	MS	F	P	F_altern	P_altern	perc_SS
EX	1	4.38	4.38	336.93	2.03499e-48			30.61
BL	3	2.15	0.72	55.07	1.96331e-27			15.01
__Blocks	4	6.52	1.63	125.54	0	125.54	0	45.62
TR	67	2.8151	0.042	3.24	1.25318e-11			19.69
AN	1	0.0148	0.0148	1.14	0.285922	1.18	0.297085	0.1
CO	1	0.0047	0.0047	0.36	0.549472	0.37	0.553124	0.03
SE	1	0.0159	0.0159	1.22	0.270042	1.26	0.281802	0.11
__Selection	3	0.0354	0.0118	0.91	0.43761	0.94	0.450769	0.24
LI	13	0.1636	0.0126	0.97	0.482377			1.14
EX:AN	1	0.0044	0.0044	0.34	0.56186	0.44	0.518573	0.03
EX:CO	1	0.0084	0.0084	0.64	0.423041	0.85	0.376629	0.06
EX:SE	1	0.0241	0.0241	1.86	0.174397	2.45	0.146147	0.17
__Selection_X_experiment	3	0.0368	0.0123	0.95	0.419197	1.25	0.339883	0.26
EX:LI	11	0.1083	0.0098	0.76	0.68124			0.76
MO	103	1.3301	0.0129	0.99	0.504021			9.3
Residuals	253	3.2852	0.013					22.98
lmer_model_1	Df	SS	MS	F	P	F_altern	P_altern	perc_SS
AN	1	0.00681049	0.00681049	0.536326	0.634163
CO	1	0.000658705	0.000658705	0.0518731	0.829026
SE	1	0.00897085	0.00897085	0.706455	0.470102
lmer_model_2	Df	SS	MS	F	P	F_altern	P_altern	perc_SS
EX	1	0.0800335	0.0800335	6.29151	0.0872818
AN	1	0.00586754	0.00586754	0.461253	0.632653
CO	1	0.000376983	0.000376983	0.029635	0.869864
SE	1	0.0090092	0.0090092	0.708222	0.463696
EX:AN	1	3.57212e-05	3.57212e-05	0.00280807	0.957766
EX:CO	1	0.0191846	0.0191846	1.50812	0.220248
EX:SE	1	0.0283655	0.0283655	2.22984	0.136261
