# Supplementary material for: Weak evidence for heritable changes in response to selection by aphids in Arabidopsis accessions
Source: eLife. 2025 Aug 12;14:RP106930. doi: 10.7554/eLife.106930 (PMC12342813; doi:10.7554/eLife.106930)
Supplement: Supplementary file 1. — The files are named as <phenotype > _<data set>.xlsx. For each phenotype, there are analyses with all three accessions (‘all’), only the two accessions with trichomes (‘NoWil3’), or with only one accession (‘OnlyWei0’, ‘OnlyMa0’, and ‘OnlyWil3’). For each of them, there is one version with all data included and one in which the extreme values were removed (‘.outliersRemoved’). For example: bladeArea_all.outliersRemoved.xlsx refers to the analysis of the blade area using all three accessions and removing extreme values. Within each workbook, there are three sheets for untransformed data (‘y’), log-transformed data (‘logy’), and square-root-transformed data (‘sqrty’). Within each sheet, the output of the two models tested either with the regular linear model (lm) or the random effects model (lmer) is given. In case of the regular lm output, alternative F- and p-values (F_altern and P_altern) refer to the tests against the correct error stratum (i.e., nested model). The columns F and P contain the F- and p-values from tests against the residuals. Regarding the model terms: ‘__Blocks’ is the five-level factor of experimental blocks that was split into two contrasts (‘EX’ and ‘BL’); ‘__Selection’ is the four-level factor with the selection treatments that was split into three contrasts (‘AN’, ‘CO’, and ‘SE’). ‘__Selection_X_accession/experiment’ is accordingly the interaction of the four-level factor with the selection treatments and the accession (‘ET’) or the ‘EX’ contrast. Abbreviations: Df: degrees-of-freedom, SS: sum of squares, MS: mean squares, F: F-value, P: p-value, F_altern: F-value of nested model, P_altern: p-value of nested model, perc_SS: % sum of squares explained by the term. [file elife-106930-supp1.zip › Supplementary_data_1/trichomeDensity_OnlyMa0.xlsx]

## Sheet: y
lm_model_1	Df	SS	MS	F	P	F_altern	P_altern	perc_SS
EX	1	19.97	19.97	158.63	4.20398e-29			18.98
BL	3	10.9	3.63	28.85	2.80363e-16			10.36
__Blocks	4	30.86	7.72	61.3	0	61.3	0	29.34
TR	67	28.41	0.42	3.37	9.33729e-13			27.01
AN	1	0.0643	0.0643	0.51	0.475476	0.72	0.411462	0.06
CO	1	0.0021	0.0021	0.02	0.896447	0.02	0.879432	0
SE	1	0.37	0.37	2.96	0.0865954	4.17	0.0619552	0.35
__Selection	3	0.44	0.15	1.16	0.324732	1.64	0.228921	0.41
LI	13	1.1604	0.0893	0.71	0.754094			1.1
MO	103	9.196	0.0893	0.71	0.978368			8.74
Residuals	279	35.12	0.13					33.39
lm_model_2	Df	SS	MS	F	P	F_altern	P_altern	perc_SS
EX	1	19.97	19.97	160.66	4.25245e-29			18.98
BL	3	10.9	3.63	29.22	2.35829e-16			10.36
__Blocks	4	30.86	7.72	62.08	0	62.08	0	29.34
TR	67	28.41	0.42	3.41	8.5805e-13			27.01
AN	1	0.0643	0.0643	0.52	0.472706	0.72	0.411462	0.06
CO	1	0.0021	0.0021	0.02	0.895797	0.02	0.879432	0
SE	1	0.37	0.37	3	0.0846791	4.17	0.0619552	0.35
__Selection	3	0.44	0.15	1.18	0.319113	1.64	0.228921	0.41
LI	13	1.1604	0.0893	0.72	0.744943			1.1
EX:AN	1	0.0768	0.0768	0.62	0.432472	0.72	0.412727	0.07
EX:CO	1	0.29	0.29	2.36	0.125591	2.77	0.124315	0.28
EX:SE	1	0.31	0.31	2.5	0.115287	2.93	0.115087	0.29
__Selection_X_experiment	3	0.68	0.23	1.83	0.142881	2.14	0.153021	0.64
EX:LI	11	1.17	0.11	0.85	0.587467			1.11
MO	103	9.5324	0.0925	0.74	0.958092			9.06
Residuals	265	32.94	0.12					31.31
lmer_model_1	Df	SS	MS	F	P	F_altern	P_altern	perc_SS
AN	1	0.0246326	0.0246326	0.210058	0.712078
CO	1	0.00103356	0.00103356	0.00881382	0.928052
SE	1	0.285377	0.285377	2.4336	0.195343
lmer_model_2	Df	SS	MS	F	P	F_altern	P_altern	perc_SS
EX	1	0.658754	0.658754	5.64857	0.0981556
AN	1	0.0231884	0.0231884	0.198832	0.716625
CO	1	0.0016846	0.0016846	0.0144449	0.907993
SE	1	0.288814	0.288814	2.47647	0.191322
EX:AN	1	0.00283142	0.00283142	0.0242784	0.876252
EX:CO	1	0.396615	0.396615	3.40083	0.0658911
EX:SE	1	0.373448	0.373448	3.20217	0.0742819

## Sheet: logy
lm_model_1	Df	SS	MS	F	P	F_altern	P_altern	perc_SS
EX	1	4.2	4.2	220.81	3.41204e-37			23.71
BL	3	2.21	0.74	38.69	6.17477e-21			12.46
__Blocks	4	6.41	1.6	84.22	0	84.22	0	36.17
TR	67	4.1291	0.0616	3.24	5.25503e-12			23.3
AN	1	0.0151	0.0151	0.79	0.374455	0.78	0.392156	0.08
CO	1	0.0031	0.0031	0.16	0.687583	0.16	0.695258	0.02
SE	1	0.0562	0.0562	2.95	0.0868713	2.92	0.111082	0.32
__Selection	3	0.0743	0.0248	1.3	0.274103	1.29	0.319665	0.42
LI	13	0.2499	0.0192	1.01	0.441502			1.41
MO	103	1.5515	0.0151	0.79	0.916136			8.75
Residuals	279	5.3089	0.019					29.95
lm_model_2	Df	SS	MS	F	P	F_altern	P_altern	perc_SS
EX	1	4.2	4.2	223.51	4.5881e-37			23.71
BL	3	2.21	0.74	39.16	5.56999e-21			12.46
__Blocks	4	6.41	1.6	85.25	0	85.25	0	36.17
TR	67	4.1291	0.0616	3.28	4.84092e-12			23.3
AN	1	0.0151	0.0151	0.8	0.371588	0.78	0.392156	0.08
CO	1	0.0031	0.0031	0.16	0.685792	0.16	0.695258	0.02
SE	1	0.0562	0.0562	2.99	0.0850294	2.92	0.111082	0.32
__Selection	3	0.0743	0.0248	1.32	0.26894	1.29	0.319665	0.42
LI	13	0.2499	0.0192	1.02	0.429759			1.41
EX:AN	1	0.0036	0.0036	0.19	0.663003	0.22	0.645052	0.02
EX:CO	1	0.0534	0.0534	2.84	0.0931977	3.35	0.0946133	0.3
EX:SE	1	0.0462	0.0462	2.46	0.118293	2.89	0.116974	0.26
__Selection_X_experiment	3	0.1031	0.0344	1.83	0.142339	2.15	0.151213	0.58
EX:LI	11	0.1755	0.016	0.85	0.591621			0.99
MO	103	1.6004	0.0155	0.83	0.868081			9.03
Residuals	265	4.9815	0.0188					28.11
lmer_model_1	Df	SS	MS	F	P	F_altern	P_altern	perc_SS
AN	1	0.00356738	0.00356738	0.197804	0.693178
CO	1	0.00012683	0.00012683	0.00703245	0.935503
SE	1	0.0271663	0.0271663	1.50632	0.274985
lmer_model_2	Df	SS	MS	F	P	F_altern	P_altern	perc_SS
EX	1	0.109374	0.109374	6.13406	0.089434
AN	1	0.0033897	0.0033897	0.190106	0.699017
CO	1	5.5298e-05	5.5298e-05	0.0031013	0.957152
SE	1	0.0273458	0.0273458	1.53365	0.271724
EX:AN	1	0.00102198	0.00102198	0.0573163	0.810909
EX:CO	1	0.0686427	0.0686427	3.84972	0.0505043
EX:SE	1	0.0592601	0.0592601	3.32351	0.0690934

## Sheet: sqrty
lm_model_1	Df	SS	MS	F	P	F_altern	P_altern	perc_SS
EX	1	4.37	4.37	212.45	3.62812e-36			23.15
BL	3	2.31	0.77	37.4	2.39743e-20			12.23
__Blocks	4	6.69	1.67	81.16	0	81.16	0	35.38
TR	67	4.4785	0.0668	3.25	4.77658e-12			23.7
AN	1	0.0157	0.0157	0.76	0.383466	0.8	0.388302	0.08
CO	1	0.0029	0.0029	0.14	0.707376	0.15	0.707012	0.02
SE	1	0.0603	0.0603	2.93	0.0880404	3.06	0.103593	0.32
__Selection	3	0.0789	0.0263	1.28	0.282237	1.34	0.3054	0.42
LI	13	0.256	0.0197	0.96	0.495004			1.35
MO	103	1.6539	0.0161	0.78	0.929043			8.75
Residuals	279	5.7455	0.0206					30.4
lm_model_2	Df	SS	MS	F	P	F_altern	P_altern	perc_SS
EX	1	4.37	4.37	215	4.75905e-36			23.15
BL	3	2.31	0.77	37.85	2.16209e-20			12.23
__Blocks	4	6.69	1.67	82.14	0	82.14	0	35.38
TR	67	4.4785	0.0668	3.28	4.44657e-12			23.7
AN	1	0.0157	0.0157	0.77	0.380662	0.8	0.388302	0.08
CO	1	0.0029	0.0029	0.14	0.705717	0.15	0.707012	0.02
SE	1	0.0603	0.0603	2.97	0.0862194	3.06	0.103593	0.32
__Selection	3	0.0789	0.0263	1.29	0.277125	1.34	0.3054	0.42
LI	13	0.256	0.0197	0.97	0.483459			1.35
EX:AN	1	0.0046	0.0046	0.23	0.633428	0.27	0.61327	0.02
EX:CO	1	0.0568	0.0568	2.79	0.0960505	3.31	0.0961203	0.3
EX:SE	1	0.0497	0.0497	2.44	0.119203	2.9	0.116633	0.26
__Selection_X_experiment	3	0.1111	0.037	1.82	0.143756	2.16	0.150455	0.58
EX:LI	11	0.1886	0.0171	0.84	0.597547			1
MO	103	1.7073	0.0166	0.81	0.885572			9.03
Residuals	265	5.3923	0.0203					28.53
lmer_model_1	Df	SS	MS	F	P	F_altern	P_altern	perc_SS
AN	1	0.00397264	0.00397264	0.203754	0.691738
CO	1	9.01483e-05	9.01483e-05	0.00462365	0.947713
SE	1	0.0313486	0.0313486	1.60785	0.263155
lmer_model_2	Df	SS	MS	F	P	F_altern	P_altern	perc_SS
EX	1	0.117258	0.117258	6.08145	0.0903145
AN	1	0.00379415	0.00379415	0.196779	0.696957
CO	1	3.15852e-05	3.15852e-05	0.00163813	0.968871
SE	1	0.031572	0.031572	1.63744	0.259956
EX:AN	1	0.00073783	0.00073783	0.0382667	0.845006
EX:CO	1	0.073444	0.073444	3.80909	0.0517294
EX:SE	1	0.0632738	0.0632738	3.28163	0.0708603
