# Supplementary material for: Weak evidence for heritable changes in response to selection by aphids in Arabidopsis accessions
Source: eLife. 2025 Aug 12;14:RP106930. doi: 10.7554/eLife.106930 (PMC12342813; doi:10.7554/eLife.106930)
Supplement: Supplementary file 1. — The files are named as <phenotype > _<data set>.xlsx. For each phenotype, there are analyses with all three accessions (‘all’), only the two accessions with trichomes (‘NoWil3’), or with only one accession (‘OnlyWei0’, ‘OnlyMa0’, and ‘OnlyWil3’). For each of them, there is one version with all data included and one in which the extreme values were removed (‘.outliersRemoved’). For example: bladeArea_all.outliersRemoved.xlsx refers to the analysis of the blade area using all three accessions and removing extreme values. Within each workbook, there are three sheets for untransformed data (‘y’), log-transformed data (‘logy’), and square-root-transformed data (‘sqrty’). Within each sheet, the output of the two models tested either with the regular linear model (lm) or the random effects model (lmer) is given. In case of the regular lm output, alternative F- and p-values (F_altern and P_altern) refer to the tests against the correct error stratum (i.e., nested model). The columns F and P contain the F- and p-values from tests against the residuals. Regarding the model terms: ‘__Blocks’ is the five-level factor of experimental blocks that was split into two contrasts (‘EX’ and ‘BL’); ‘__Selection’ is the four-level factor with the selection treatments that was split into three contrasts (‘AN’, ‘CO’, and ‘SE’). ‘__Selection_X_accession/experiment’ is accordingly the interaction of the four-level factor with the selection treatments and the accession (‘ET’) or the ‘EX’ contrast. Abbreviations: Df: degrees-of-freedom, SS: sum of squares, MS: mean squares, F: F-value, P: p-value, F_altern: F-value of nested model, P_altern: p-value of nested model, perc_SS: % sum of squares explained by the term. [file elife-106930-supp1.zip › Supplementary_data_1/trichomeDensity_OnlyWei0.outliersRemoved.xlsx]

## Sheet: y
lm_model_1	Df	SS	MS	F	P	F_altern	P_altern	perc_SS
EX	1	88.9	88.9	341.66	8.51968e-54			34.85
BL	3	4.19	1.4	5.36	0.00127452			1.64
__Blocks	4	93.08	23.27	89.44	0	89.44	0	36.49
TR	70	43.01	0.61	2.36	1.61153e-07			16.86
AN	1	0.0003366	0.0003366	0	0.971329	0	0.961626	0
CO	1	0.19	0.19	0.75	0.38796	1.4	0.261789	0.08
SE	1	0.019	0.019	0.07	0.787147	0.14	0.718561	0.01
__Selection	3	0.2137	0.0712	0.27	0.84427	0.51	0.681747	0.09
LI	11	1.53	0.14	0.53	0.879978			0.6
MO	87	25.68	0.3	1.13	0.215448			10.07
Residuals	352	91.59	0.26					35.9
lm_model_2	Df	SS	MS	F	P	F_altern	P_altern	perc_SS
EX	1	88.9	88.9	345.68	1.20412e-53			34.85
BL	3	4.19	1.4	5.43	0.0011777			1.64
__Blocks	4	93.08	23.27	90.49	0	90.49	0	36.49
TR	70	43.01	0.61	2.39	1.26339e-07			16.86
AN	1	0.0003366	0.0003366	0	0.971162	0	0.961626	0
CO	1	0.19	0.19	0.76	0.38521	1.4	0.261789	0.08
SE	1	0.019	0.019	0.07	0.785936	0.14	0.718561	0.01
__Selection	3	0.2137	0.0712	0.28	0.841952	0.51	0.681747	0.09
LI	11	1.53	0.14	0.54	0.875393			0.6
EX:AN	1	0.37	0.37	1.42	0.234324	1.05	0.327182	0.14
EX:CO	1	0.13	0.13	0.51	0.475901	0.38	0.551529	0.05
EX:SE	1	0.04	0.04	0.16	0.693486	0.12	0.740621	0.02
__Selection_X_experiment	3	0.54	0.18	0.69	0.555738	0.51	0.680542	0.21
EX:LI	11	3.82	0.35	1.35	0.19545			1.5
MO	87	25.99	0.3	1.16	0.177019			10.19
Residuals	338	86.92	0.26					34.07
lmer_model_1	Df	SS	MS	F	P	F_altern	P_altern	perc_SS
AN	1	0.00243308	0.00243308	0.00886455	0.925224
CO	1	0.377992	0.377992	1.37716	0.247173
SE	1	0.0494806	0.0494806	0.180275	0.67193
lmer_model_2	Df	SS	MS	F	P	F_altern	P_altern	perc_SS
EX	1	18.1062	18.1062	65.9078	0.00389392
AN	1	0.00217727	0.00217727	0.00792539	0.929287
CO	1	0.373904	0.373904	1.36103	0.249978
SE	1	0.0464068	0.0464068	0.168924	0.681847
EX:AN	1	0.405757	0.405757	1.47698	0.224926
EX:CO	1	0.423024	0.423024	1.53983	0.215323
EX:SE	1	0.113553	0.113553	0.413338	0.52064

## Sheet: logy
lm_model_1	Df	SS	MS	F	P	F_altern	P_altern	perc_SS
EX	1	12.04	12.04	430.35	3.11842e-63			40.06
BL	3	0.68	0.23	8.08	3.21329e-05			2.26
__Blocks	4	12.72	3.18	113.65	0	113.65	0	42.32
TR	70	4.4579	0.0637	2.28	5.2197e-07			14.83
AN	1	0.0024	0.0024	0.09	0.7676	0.14	0.719702	0.01
CO	1	0.0142	0.0142	0.51	0.476903	0.79	0.3943	0.05
SE	1	0.0203	0.0203	0.73	0.39452	1.13	0.311264	0.07
__Selection	3	0.037	0.0123	0.44	0.724247	0.68	0.580907	0.13
LI	11	0.1986	0.0181	0.65	0.789721			0.66
MO	87	2.6838	0.0308	1.1	0.268972			8.93
Residuals	356	9.9612	0.028					33.14
lm_model_2	Df	SS	MS	F	P	F_altern	P_altern	perc_SS
EX	1	12.04	12.04	433.39	9.3473e-63			40.06
BL	3	0.68	0.23	8.13	3.01855e-05			2.26
__Blocks	4	12.72	3.18	114.45	0	114.45	0	42.32
TR	70	4.4579	0.0637	2.29	4.75604e-07			14.83
AN	1	0.0024	0.0024	0.09	0.766813	0.14	0.719702	0.01
CO	1	0.0142	0.0142	0.51	0.475374	0.79	0.3943	0.05
SE	1	0.0203	0.0203	0.73	0.392884	1.13	0.311264	0.07
__Selection	3	0.037	0.0123	0.44	0.722053	0.68	0.580907	0.13
LI	11	0.1986	0.0181	0.65	0.785561			0.66
EX:AN	1	0.0666	0.0666	2.4	0.122564	2.09	0.17639	0.22
EX:CO	1	0.0028	0.0028	0.1	0.752591	0.09	0.773889	0.01
EX:SE	1	0.0399	0.0399	1.44	0.231523	1.25	0.287093	0.13
__Selection_X_experiment	3	0.1093	0.0364	1.31	0.270738	1.14	0.374991	0.36
EX:LI	11	0.3508	0.0319	1.15	0.322986			1.17
MO	87	2.6824	0.0308	1.11	0.257207			8.92
Residuals	342	9.5025	0.0278					31.61
lmer_model_1	Df	SS	MS	F	P	F_altern	P_altern	perc_SS
AN	1	0.000272021	0.000272021	0.00938826	0.92285
CO	1	0.0314605	0.0314605	1.0858	0.297901
SE	1	0.0281871	0.0281871	0.972822	0.324463
lmer_model_2	Df	SS	MS	F	P	F_altern	P_altern	perc_SS
EX	1	1.72969	1.72969	60.0594	0.00436851
AN	1	0.000181572	0.000181572	0.00630465	0.936904
CO	1	0.0292488	0.0292488	1.01559	0.319118
SE	1	0.0274344	0.0274344	0.952592	0.331048
EX:AN	1	0.09231	0.09231	3.20524	0.0741065
EX:CO	1	0.0228142	0.0228142	0.792167	0.37394
EX:SE	1	0.0610679	0.0610679	2.12044	0.146101

## Sheet: sqrty
lm_model_1	Df	SS	MS	F	P	F_altern	P_altern	perc_SS
EX	1	12.99	12.99	406.4	8.73326e-61			38.93
BL	3	0.66	0.22	6.91	0.0001569			1.98
__Blocks	4	13.66	3.41	106.78	0	106.78	0	40.91
TR	70	5.0062	0.0715	2.24	9.14185e-07			15
AN	1	0.0041	0.0041	0.13	0.72204	0.22	0.64723	0.01
CO	1	0.0372	0.0372	1.16	0.281658	2.03	0.181967	0.11
SE	1	0.0316	0.0316	0.99	0.321094	1.72	0.215932	0.09
__Selection	3	0.0728	0.0243	0.76	0.517806	1.33	0.315842	0.21
LI	11	0.2014	0.0183	0.57	0.850944			0.6
MO	87	3.0864	0.0355	1.11	0.256392			9.25
Residuals	355	11.35	0.032					34.01
lm_model_2	Df	SS	MS	F	P	F_altern	P_altern	perc_SS
EX	1	12.99	12.99	408.64	2.74293e-60			38.93
BL	3	0.66	0.22	6.94	0.00015059			1.98
__Blocks	4	13.66	3.41	107.37	0	107.37	0	40.91
TR	70	5.0062	0.0715	2.25	8.73144e-07			15
AN	1	0.0041	0.0041	0.13	0.721315	0.22	0.64723	0.01
CO	1	0.0372	0.0372	1.17	0.280367	2.03	0.181967	0.11
SE	1	0.0316	0.0316	0.99	0.319793	1.72	0.215932	0.09
__Selection	3	0.0728	0.0243	0.76	0.515431	1.33	0.315842	0.21
LI	11	0.2014	0.0183	0.58	0.848382			0.6
EX:AN	1	0.0595	0.0595	1.87	0.172234	1.79	0.208219	0.18
EX:CO	1	0.0221	0.0221	0.69	0.405449	0.66	0.432848	0.07
EX:SE	1	0.057	0.057	1.79	0.181664	1.71	0.217514	0.17
__Selection_X_experiment	3	0.1385	0.0462	1.45	0.227482	1.39	0.298178	0.42
EX:LI	11	0.3661	0.0333	1.05	0.404485			1.1
MO	87	3.0892	0.0355	1.12	0.245224			9.26
Residuals	341	10.8426	0.0318					32.49
lmer_model_1	Df	SS	MS	F	P	F_altern	P_altern	perc_SS
AN	1	0.000630578	0.000630578	0.018966	0.890801
CO	1	0.0693103	0.0693103	2.08466	0.155916
SE	1	0.0387022	0.0387022	1.16405	0.28287
lmer_model_2	Df	SS	MS	F	P	F_altern	P_altern	perc_SS
EX	1	2.18509	2.18509	66.2507	0.00375816
AN	1	0.000564893	0.000564893	0.0171273	0.8962
CO	1	0.0667257	0.0667257	2.02309	0.162055
SE	1	0.0370863	0.0370863	1.12444	0.291217
EX:AN	1	0.087826	0.087826	2.66284	0.103448
EX:CO	1	0.0734943	0.0734943	2.22831	0.136229
EX:SE	1	0.0799164	0.0799164	2.42302	0.120324
