# Supplementary material for: Weak evidence for heritable changes in response to selection by aphids in Arabidopsis accessions
Source: eLife. 2025 Aug 12;14:RP106930. doi: 10.7554/eLife.106930 (PMC12342813; doi:10.7554/eLife.106930)
Supplement: Supplementary file 1. — The files are named as <phenotype > _<data set>.xlsx. For each phenotype, there are analyses with all three accessions (‘all’), only the two accessions with trichomes (‘NoWil3’), or with only one accession (‘OnlyWei0’, ‘OnlyMa0’, and ‘OnlyWil3’). For each of them, there is one version with all data included and one in which the extreme values were removed (‘.outliersRemoved’). For example: bladeArea_all.outliersRemoved.xlsx refers to the analysis of the blade area using all three accessions and removing extreme values. Within each workbook, there are three sheets for untransformed data (‘y’), log-transformed data (‘logy’), and square-root-transformed data (‘sqrty’). Within each sheet, the output of the two models tested either with the regular linear model (lm) or the random effects model (lmer) is given. In case of the regular lm output, alternative F- and p-values (F_altern and P_altern) refer to the tests against the correct error stratum (i.e., nested model). The columns F and P contain the F- and p-values from tests against the residuals. Regarding the model terms: ‘__Blocks’ is the five-level factor of experimental blocks that was split into two contrasts (‘EX’ and ‘BL’); ‘__Selection’ is the four-level factor with the selection treatments that was split into three contrasts (‘AN’, ‘CO’, and ‘SE’). ‘__Selection_X_accession/experiment’ is accordingly the interaction of the four-level factor with the selection treatments and the accession (‘ET’) or the ‘EX’ contrast. Abbreviations: Df: degrees-of-freedom, SS: sum of squares, MS: mean squares, F: F-value, P: p-value, F_altern: F-value of nested model, P_altern: p-value of nested model, perc_SS: % sum of squares explained by the term. [file elife-106930-supp1.zip › Supplementary_data_1/trichomeDensity_OnlyWei0.xlsx]

## Sheet: y
lm_model_1	Df	SS	MS	F	P	F_altern	P_altern	perc_SS
EX	1	153.28	153.28	149.36	5.13623e-29			19.89
BL	3	3.24	1.08	1.05	0.369225			0.42
__Blocks	4	156.52	39.13	38.13	0	38.13	0	20.31
TR	70	116.77	1.67	1.63	0.00245106			15.15
AN	1	0.31	0.31	0.3	0.583535	0.47	0.508734	0.04
CO	1	1.24	1.24	1.21	0.271508	1.88	0.197765	0.16
SE	1	3.84	3.84	3.74	0.0537407	5.8	0.0346888	0.5
__Selection	3	5.4	1.8	1.75	0.155817	2.72	0.095701	0.7
LI	11	7.29	0.66	0.65	0.789452			0.95
MO	87	111.22	1.28	1.25	0.0863349			14.43
Residuals	364	373.55	1.03					48.47
lm_model_2	Df	SS	MS	F	P	F_altern	P_altern	perc_SS
EX	1	153.28	153.28	152.18	2.79886e-29			19.89
BL	3	3.24	1.08	1.07	0.360664			0.42
__Blocks	4	156.52	39.13	38.85	0	38.85	0	20.31
TR	70	116.77	1.67	1.66	0.00178833			15.15
AN	1	0.31	0.31	0.31	0.580009	0.47	0.508734	0.04
CO	1	1.24	1.24	1.24	0.267054	1.88	0.197765	0.16
SE	1	3.84	3.84	3.82	0.051565	5.8	0.0346888	0.5
__Selection	3	5.4	1.8	1.79	0.149462	2.72	0.095701	0.7
LI	11	7.29	0.66	0.66	0.778317			0.95
EX:AN	1	0.0119	0.0119	0.01	0.91339	0.01	0.922168	0
EX:CO	1	2.18	2.18	2.16	0.142176	1.83	0.203793	0.28
EX:SE	1	5.65	5.65	5.61	0.0183781	4.73	0.0522402	0.73
__Selection_X_experiment	3	7.84	2.61	2.6	0.0523163	2.19	0.146762	1.01
EX:LI	11	13.13	1.19	1.19	0.295549			1.7
MO	87	111.29	1.28	1.27	0.0699			14.44
Residuals	350	352.51	1.01					45.74
lmer_model_1	Df	SS	MS	F	P	F_altern	P_altern	perc_SS
AN	1	0.364114	0.364114	0.338762	0.560794
CO	1	1.89518	1.89518	1.76323	0.184796
SE	1	4.60318	4.60318	4.28268	0.0389967
lmer_model_2	Df	SS	MS	F	P	F_altern	P_altern	perc_SS
EX	1	103.934	103.934	97.9061	9.18367e-15
AN	1	0.398892	0.398892	0.375758	0.540148
CO	1	1.82886	1.82886	1.7228	0.189904
SE	1	4.44211	4.44211	4.1845	0.0412994
EX:AN	1	0.00915562	0.00915562	0.00862465	0.926043
EX:CO	1	3.10418	3.10418	2.92416	0.0878473
EX:SE	1	6.50202	6.50202	6.12494	0.0136473

## Sheet: logy
lm_model_1	Df	SS	MS	F	P	F_altern	P_altern	perc_SS
EX	1	14.54	14.54	326.62	1.45026e-52			34.11
BL	3	0.59	0.2	4.45	0.00434358			1.4
__Blocks	4	15.13	3.78	85	0	85	0	35.51
TR	70	6.3146	0.0902	2.03	1.56471e-05			14.81
AN	1	0.0229	0.0229	0.51	0.473684	0.95	0.350879	0.05
CO	1	0.0508	0.0508	1.14	0.28605	2.11	0.174638	0.12
SE	1	0.13	0.13	2.81	0.0943878	5.19	0.0436925	0.29
__Selection	3	0.1989	0.0663	1.49	0.217035	2.75	0.0933178	0.46
LI	11	0.2654	0.0241	0.54	0.874255			0.62
MO	87	4.5147	0.0519	1.17	0.16955			10.59
Residuals	364	16.2042	0.0445					38.01
lm_model_2	Df	SS	MS	F	P	F_altern	P_altern	perc_SS
EX	1	14.54	14.54	331.73	1.30068e-52			34.11
BL	3	0.59	0.2	4.52	0.00396909			1.4
__Blocks	4	15.13	3.78	86.33	0	86.33	0	35.51
TR	70	6.3146	0.0902	2.06	1.11605e-05			14.81
AN	1	0.0229	0.0229	0.52	0.470263	0.95	0.350879	0.05
CO	1	0.0508	0.0508	1.16	0.282343	2.11	0.174638	0.12
SE	1	0.13	0.13	2.86	0.0918906	5.19	0.0436925	0.29
__Selection	3	0.1989	0.0663	1.51	0.210896	2.75	0.0933178	0.46
LI	11	0.2654	0.0241	0.55	0.867937			0.62
EX:AN	1	0.0283	0.0283	0.64	0.422579	0.55	0.475136	0.07
EX:CO	1	0.0732	0.0732	1.67	0.197038	1.42	0.258978	0.17
EX:SE	1	0.21	0.21	4.69	0.03101	3.98	0.0714779	0.48
__Selection_X_experiment	3	0.31	0.1	2.34	0.0736361	1.98	0.175422	0.72
EX:LI	11	0.5685	0.0517	1.18	0.300051			1.33
MO	87	4.5026	0.0518	1.18	0.151581			10.56
Residuals	350	15.3407	0.0438					35.98
lmer_model_1	Df	SS	MS	F	P	F_altern	P_altern	perc_SS
AN	1	0.0188644	0.0188644	0.409641	0.522436
CO	1	0.0857482	0.0857482	1.86203	0.17298
SE	1	0.171537	0.171537	3.72494	0.0541619
lmer_model_2	Df	SS	MS	F	P	F_altern	P_altern	perc_SS
EX	1	3.62376	3.62376	79.7513	0.00276768
AN	1	0.0191633	0.0191633	0.421745	0.518162
CO	1	0.080277	0.080277	1.76673	0.191819
SE	1	0.1638	0.1638	3.60489	0.0603996
EX:AN	1	0.0373987	0.0373987	0.823066	0.36479
EX:CO	1	0.1268	0.1268	2.7906	0.0955424
EX:SE	1	0.25502	0.25502	5.61245	0.0182853

## Sheet: sqrty
lm_model_1	Df	SS	MS	F	P	F_altern	P_altern	perc_SS
EX	1	17.25	17.25	267.03	2.08071e-45			30.02
BL	3	0.61	0.2	3.16	0.0246112			1.07
__Blocks	4	17.86	4.47	69.13	0	69.13	0	31.09
TR	70	8.62	0.12	1.91	7.70165e-05			15
AN	1	0.0296	0.0296	0.46	0.498905	0.81	0.388493	0.05
CO	1	0.0782	0.0782	1.21	0.272066	2.13	0.172507	0.14
SE	1	0.21	0.21	3.19	0.0748509	5.62	0.037173	0.36
__Selection	3	0.31	0.1	1.62	0.18435	2.85	0.0861962	0.55
LI	11	0.4039	0.0367	0.57	0.854384			0.7
MO	87	6.7425	0.0775	1.2	0.128914			11.73
Residuals	364	23.5154	0.0646					40.92
lm_model_2	Df	SS	MS	F	P	F_altern	P_altern	perc_SS
EX	1	17.25	17.25	271.65	1.41165e-45			30.02
BL	3	0.61	0.2	3.22	0.0229239			1.07
__Blocks	4	17.86	4.47	70.33	0	70.33	0	31.09
TR	70	8.62	0.12	1.94	5.39105e-05			15
AN	1	0.0296	0.0296	0.47	0.495235	0.81	0.388493	0.05
CO	1	0.0782	0.0782	1.23	0.267994	2.13	0.172507	0.14
SE	1	0.21	0.21	3.25	0.0724235	5.62	0.037173	0.36
__Selection	3	0.31	0.1	1.65	0.178036	2.85	0.0861962	0.55
LI	11	0.4039	0.0367	0.58	0.846572			0.7
EX:AN	1	0.0213	0.0213	0.34	0.562543	0.28	0.605215	0.04
EX:CO	1	0.12	0.12	1.89	0.170265	1.59	0.233192	0.21
EX:SE	1	0.33	0.33	5.17	0.0236098	4.36	0.0609451	0.57
__Selection_X_experiment	3	0.47	0.16	2.46	0.0622036	2.08	0.161498	0.82
EX:LI	11	0.8288	0.0753	1.19	0.294817			1.44
MO	87	6.7333	0.0774	1.22	0.11069			11.72
Residuals	350	22.2264	0.0635					38.68
lmer_model_1	Df	SS	MS	F	P	F_altern	P_altern	perc_SS
AN	1	0.0263877	0.0263877	0.392346	0.531345
CO	1	0.127773	0.127773	1.8998	0.16869
SE	1	0.270573	0.270573	4.02302	0.0454095
lmer_model_2	Df	SS	MS	F	P	F_altern	P_altern	perc_SS
EX	1	6.08935	6.08935	91.7493	0.0021867
AN	1	0.0276871	0.0276871	0.417166	0.520537
CO	1	0.120869	0.120869	1.82115	0.185733
SE	1	0.258784	0.258784	3.89914	0.0510813
EX:AN	1	0.0281906	0.0281906	0.424752	0.514923
EX:CO	1	0.19486	0.19486	2.93599	0.0873481
EX:SE	1	0.396954	0.396954	5.98097	0.014874
