# Supplementary material for: Weak evidence for heritable changes in response to selection by aphids in Arabidopsis accessions
Source: eLife. 2025 Aug 12;14:RP106930. doi: 10.7554/eLife.106930 (PMC12342813; doi:10.7554/eLife.106930)
Supplement: Supplementary file 1. — The files are named as <phenotype > _<data set>.xlsx. For each phenotype, there are analyses with all three accessions (‘all’), only the two accessions with trichomes (‘NoWil3’), or with only one accession (‘OnlyWei0’, ‘OnlyMa0’, and ‘OnlyWil3’). For each of them, there is one version with all data included and one in which the extreme values were removed (‘.outliersRemoved’). For example: bladeArea_all.outliersRemoved.xlsx refers to the analysis of the blade area using all three accessions and removing extreme values. Within each workbook, there are three sheets for untransformed data (‘y’), log-transformed data (‘logy’), and square-root-transformed data (‘sqrty’). Within each sheet, the output of the two models tested either with the regular linear model (lm) or the random effects model (lmer) is given. In case of the regular lm output, alternative F- and p-values (F_altern and P_altern) refer to the tests against the correct error stratum (i.e., nested model). The columns F and P contain the F- and p-values from tests against the residuals. Regarding the model terms: ‘__Blocks’ is the five-level factor of experimental blocks that was split into two contrasts (‘EX’ and ‘BL’); ‘__Selection’ is the four-level factor with the selection treatments that was split into three contrasts (‘AN’, ‘CO’, and ‘SE’). ‘__Selection_X_accession/experiment’ is accordingly the interaction of the four-level factor with the selection treatments and the accession (‘ET’) or the ‘EX’ contrast. Abbreviations: Df: degrees-of-freedom, SS: sum of squares, MS: mean squares, F: F-value, P: p-value, F_altern: F-value of nested model, P_altern: p-value of nested model, perc_SS: % sum of squares explained by the term. [file elife-106930-supp1.zip › Supplementary_data_1/trichomeDensity_all.outliersRemoved.xlsx]

## Sheet: y
lm_model_1	Df	SS	MS	F	P	F_altern	P_altern	perc_SS
EX	1	108.88	108.88	597.75	1.56288e-95			26.08
BL	3	15.78	5.26	28.88	1.35463e-17			3.78
__Blocks	4	124.65	31.16	171.09	0	171.09	0	29.86
TR	70	58.32	0.83	4.57	3.70378e-26			13.97
AN	1	0.0106	0.0106	0.06	0.809512	0.01	0.924455	0
CO	1	0.0817	0.0817	0.45	0.503203	0.07	0.792451	0.02
SE	1	0.0058	0.0058	0.03	0.858002	0.01	0.943887	0
__Selection	3	0.0981	0.0327	0.18	0.91024	0.03	0.993196	0.02
LI	16	18.26	1.14	6.27	3.6041e-13			4.37
ET	1	52.9	52.9	290.41	1.33264e-54	275.74	0	12.67
AN:ET	1	0.0225	0.0225	0.12	0.725325	0.14	0.713883	0.01
CO:ET	1	0.075	0.075	0.41	0.521288	0.48	0.507564	0.02
SE:ET	1	0.0094	0.0094	0.05	0.819913	0.06	0.811749	0
__Selection_X_accession	3	0.107	0.0357	0.2	0.899321	0.23	0.873898	0.03
LI:ET	8	1.25	0.16	0.86	0.553663			0.3
MO	190	36.45	0.19	1.05	0.318838			8.73
Residuals	689	125.5	0.18					30.06
lm_model_2	Df	SS	MS	F	P	F_altern	P_altern	perc_SS
EX	1	108.88	108.88	620.07	1.94201e-97			26.08
BL	3	15.78	5.26	29.95	3.50155e-18			3.78
__Blocks	4	124.65	31.16	177.48	0	177.48	0	29.86
TR	70	58.32	0.83	4.75	2.14936e-27			13.97
AN	1	0.0106	0.0106	0.06	0.80606	0.01	0.924455	0
CO	1	0.0817	0.0817	0.47	0.495346	0.07	0.792451	0.02
SE	1	0.0058	0.0058	0.03	0.855405	0.01	0.943887	0
__Selection	3	0.0981	0.0327	0.19	0.905719	0.03	0.993196	0.02
LI	16	18.26	1.14	6.5	9.36292e-14			4.37
ET	1	52.9	52.9	301.25	5.09236e-56	279.94	0	12.67
EX:AN	1	0.12	0.12	0.67	0.413098	0.85	0.376469	0.03
EX:CO	1	0.19	0.19	1.07	0.300785	1.36	0.268496	0.05
EX:SE	1	0.0229	0.0229	0.13	0.718042	0.17	0.692148	0.01
__Selection_X_experiment	3	0.33	0.11	0.62	0.599322	0.79	0.523859	0.09
EX:LI	14	3.86	0.28	1.57	0.0818638			0.93
EX:ET	1	3.86	3.86	21.99	3.32303e-06			0.92
LI:ET	11	1.52	0.14	0.79	0.650769			0.37
MO	190	35.9	0.19	1.08	0.255637			8.6
Residuals	671	117.82	0.18					28.22
lmer_model_1	Df	SS	MS	F	P	F_altern	P_altern	perc_SS
AN	1	0.0762816	0.0762816	0.41189	0.521715
CO	1	0.210996	0.210996	1.1393	0.287698
SE	1	0.0276282	0.0276282	0.149181	0.699642
ET	1	73.7551	73.7551	398.248	3.688e-49
AN:ET	1	0.0123643	0.0123643	0.0667621	0.796373
CO:ET	1	0.183268	0.183268	0.989572	0.321416
SE:ET	1	0.000286032	0.000286032	0.00154446	0.968682
lmer_model_2	Df	SS	MS	F	P	F_altern	P_altern	perc_SS
EX	1	5.82277	5.82277	32.8659	0.0106305
AN	1	0.0956073	0.0956073	0.539643	0.46338
CO	1	0.205648	0.205648	1.16076	0.283101
SE	1	0.0218123	0.0218123	0.123116	0.725966
ET	1	71.9988	71.9988	406.388	3.48161e-50
EX:AN	1	0.183008	0.183008	1.03297	0.30976
EX:CO	1	0.374089	0.374089	2.1115	0.146592
EX:SE	1	0.0852747	0.0852747	0.481322	0.488026
EX:ET	1	7.04566	7.04566	39.7683	4.68221e-10

## Sheet: logy
lm_model_1	Df	SS	MS	F	P	F_altern	P_altern	perc_SS
EX	1	17.58	17.58	795.47	3.36423e-117			28.57
BL	3	2.91	0.97	43.9	5.50321e-26			4.73
__Blocks	4	20.49	5.12	231.79	0	231.79	0	33.3
TR	70	6.9508	0.0993	4.49	1.56902e-25			11.3
AN	1	0.003	0.003	0.14	0.711938	0.01	0.914477	0
CO	1	0.0044	0.0044	0.2	0.656185	0.02	0.896987	0.01
SE	1	0.0162	0.0162	0.73	0.39267	0.06	0.803781	0.03
__Selection	3	0.0236	0.0079	0.36	0.785205	0.03	0.992363	0.04
LI	16	4.05	0.25	11.46	1.11842e-26			6.59
ET	1	10.23	10.23	462.8	4.79414e-79	458.07	0	16.62
AN:ET	1	0.0168	0.0168	0.76	0.382901	0.78	0.401578	0.03
CO:ET	1	0.0071	0.0071	0.32	0.571456	0.33	0.581493	0.01
SE:ET	1	0.00048552	0.00048552	0.02	0.882213	0.02	0.884196	0
__Selection_X_accession	3	0.0244	0.0081	0.37	0.775921	0.38	0.770872	0.04
LI:ET	8	0.1718	0.0215	0.97	0.456948			0.28
MO	190	4.2424	0.0223	1.01	0.455935			6.9
Residuals	694	15.3376	0.0221					24.93
lm_model_2	Df	SS	MS	F	P	F_altern	P_altern	perc_SS
EX	1	17.58	17.58	820.11	1.0017e-118			28.57
BL	3	2.91	0.97	45.26	1.15447e-26			4.73
__Blocks	4	20.49	5.12	238.98	0	238.98	0	33.3
TR	70	6.9508	0.0993	4.63	1.60113e-26			11.3
AN	1	0.003	0.003	0.14	0.707714	0.01	0.914477	0
CO	1	0.0044	0.0044	0.2	0.651252	0.02	0.896987	0.01
SE	1	0.0162	0.0162	0.75	0.385446	0.06	0.803781	0.03
__Selection	3	0.0236	0.0079	0.37	0.77723	0.03	0.992363	0.04
LI	16	4.05	0.25	11.82	1.73217e-27			6.59
ET	1	10.23	10.23	477.14	1.92242e-80	459.42	0	16.62
EX:AN	1	0.0348	0.0348	1.62	0.20315	1.74	0.213915	0.06
EX:CO	1	0.0227	0.0227	1.06	0.303865	1.14	0.309455	0.04
EX:SE	1	0.0393	0.0393	1.83	0.176133	1.97	0.188402	0.06
__Selection_X_experiment	3	0.0968	0.0323	1.51	0.21197	1.61	0.242387	0.16
EX:LI	14	0.5653	0.0404	1.88	0.02515			0.92
EX:ET	1	0.17	0.17	8.1	0.00457273			0.28
LI:ET	11	0.2199	0.02	0.93	0.508226			0.36
MO	190	4.2299	0.0223	1.04	0.363754			6.88
Residuals	676	14.4908	0.0214					23.55
lmer_model_1	Df	SS	MS	F	P	F_altern	P_altern	perc_SS
AN	1	0.014842	0.014842	0.671267	0.413532
CO	1	0.0159111	0.0159111	0.719617	0.397744
SE	1	0.0250292	0.0250292	1.132	0.288354
ET	1	14.2716	14.2716	645.466	2.44822e-64
AN:ET	1	0.00649756	0.00649756	0.293868	0.588335
CO:ET	1	0.023943	0.023943	1.08288	0.299678
SE:ET	1	0.000522775	0.000522775	0.0236438	0.877915
lmer_model_2	Df	SS	MS	F	P	F_altern	P_altern	perc_SS
EX	1	0.538455	0.538455	25.0588	0.0153179
AN	1	0.0172276	0.0172276	0.801741	0.371564
CO	1	0.0149067	0.0149067	0.693733	0.406259
SE	1	0.0226512	0.0226512	1.05415	0.305514
ET	1	13.9498	13.9498	649.202	3.65017e-65
EX:AN	1	0.0429704	0.0429704	1.99977	0.157693
EX:CO	1	0.04383	0.04383	2.03977	0.153618
EX:SE	1	0.0654626	0.0654626	3.04652	0.0812866
EX:ET	1	0.4553	0.4553	21.1889	4.81288e-06

## Sheet: sqrty
lm_model_1	Df	SS	MS	F	P	F_altern	P_altern	perc_SS
EX	1	18.64	18.64	750.79	1.4755e-112			28.13
BL	3	2.96	0.99	39.7	1.11211e-23			4.46
__Blocks	4	21.6	5.4	217.47	0	217.47	0	32.59
TR	70	7.54	0.11	4.34	2.82274e-24			11.39
AN	1	0.0014	0.0014	0.05	0.81557	0.01	0.943418	0
CO	1	0.0163	0.0163	0.66	0.417607	0.06	0.805305	0.02
SE	1	0.0223	0.0223	0.9	0.343718	0.09	0.773464	0.03
__Selection	3	0.04	0.0133	0.54	0.657282	0.05	0.98412	0.05
LI	16	4.16	0.26	10.47	3.81854e-24			6.28
ET	1	10.68	10.68	430.14	1.06406e-74	420.93	0	16.12
AN:ET	1	0.016	0.016	0.64	0.42222	0.7	0.426902	0.02
CO:ET	1	0.0147	0.0147	0.59	0.442213	0.64	0.446059	0.02
SE:ET	1	6.06e-06	6.06e-06	0	0.98754	0	0.987408	0
__Selection_X_accession	3	0.0307	0.0102	0.41	0.744351	0.45	0.725745	0.04
LI:ET	8	0.1828	0.0229	0.92	0.498597			0.28
MO	190	4.8203	0.0254	1.02	0.417117			7.27
Residuals	693	17.2048	0.0248					25.97
lm_model_2	Df	SS	MS	F	P	F_altern	P_altern	perc_SS
EX	1	18.64	18.64	774.91	3.63164e-114			28.13
BL	3	2.96	0.99	40.97	2.47896e-24			4.46
__Blocks	4	21.6	5.4	224.46	0	224.46	0	32.59
TR	70	7.54	0.11	4.48	2.79394e-25			11.39
AN	1	0.0014	0.0014	0.06	0.812687	0.01	0.943418	0
CO	1	0.0163	0.0163	0.68	0.410236	0.06	0.805305	0.02
SE	1	0.0223	0.0223	0.93	0.336097	0.09	0.773464	0.03
__Selection	3	0.04	0.0133	0.55	0.645656	0.05	0.98412	0.05
LI	16	4.16	0.26	10.81	6.25731e-25			6.28
ET	1	10.68	10.68	443.96	3.99475e-76	422.39	0	16.12
EX:AN	1	0.0288	0.0288	1.2	0.274441	1.32	0.27538	0.04
EX:CO	1	0.0532	0.0532	2.21	0.137615	2.43	0.147054	0.08
EX:SE	1	0.0498	0.0498	2.07	0.150773	2.28	0.159335	0.08
__Selection_X_experiment	3	0.1317	0.0439	1.83	0.141229	2.01	0.171029	0.2
EX:LI	14	0.5986	0.0428	1.78	0.03812			0.9
EX:ET	1	0.23	0.23	9.48	0.00215807			0.34
LI:ET	11	0.2402	0.0218	0.91	0.532117			0.36
MO	190	4.8037	0.0253	1.05	0.325495			7.25
Residuals	675	16.2363	0.0241					24.5
lmer_model_1	Df	SS	MS	F	P	F_altern	P_altern	perc_SS
AN	1	0.0116263	0.0116263	0.467302	0.494982
CO	1	0.0383193	0.0383193	1.54019	0.2167
SE	1	0.0322186	0.0322186	1.29498	0.256212
ET	1	14.6961	14.6961	590.687	2.91696e-61
AN:ET	1	0.00668658	0.00668658	0.268757	0.604723
CO:ET	1	0.0444523	0.0444523	1.78669	0.183298
SE:ET	1	0.00153925	0.00153925	0.0618679	0.803768
lmer_model_2	Df	SS	MS	F	P	F_altern	P_altern	perc_SS
EX	1	0.640421	0.640421	26.5736	0.0141231
AN	1	0.0141161	0.0141161	0.585732	0.444908
CO	1	0.0357218	0.0357218	1.48224	0.225374
SE	1	0.0289359	0.0289359	1.20067	0.274223
ET	1	14.2791	14.2791	592.499	5.80943e-62
EX:AN	1	0.0380144	0.0380144	1.57737	0.209488
EX:CO	1	0.0894692	0.0894692	3.71243	0.0543587
EX:SE	1	0.0811575	0.0811575	3.36755	0.0668573
EX:ET	1	0.551339	0.551339	22.8772	2.04402e-06
