# Supplementary material for: Weak evidence for heritable changes in response to selection by aphids in Arabidopsis accessions
Source: eLife. 2025 Aug 12;14:RP106930. doi: 10.7554/eLife.106930 (PMC12342813; doi:10.7554/eLife.106930)
Supplement: Supplementary file 1. — The files are named as <phenotype > _<data set>.xlsx. For each phenotype, there are analyses with all three accessions (‘all’), only the two accessions with trichomes (‘NoWil3’), or with only one accession (‘OnlyWei0’, ‘OnlyMa0’, and ‘OnlyWil3’). For each of them, there is one version with all data included and one in which the extreme values were removed (‘.outliersRemoved’). For example: bladeArea_all.outliersRemoved.xlsx refers to the analysis of the blade area using all three accessions and removing extreme values. Within each workbook, there are three sheets for untransformed data (‘y’), log-transformed data (‘logy’), and square-root-transformed data (‘sqrty’). Within each sheet, the output of the two models tested either with the regular linear model (lm) or the random effects model (lmer) is given. In case of the regular lm output, alternative F- and p-values (F_altern and P_altern) refer to the tests against the correct error stratum (i.e., nested model). The columns F and P contain the F- and p-values from tests against the residuals. Regarding the model terms: ‘__Blocks’ is the five-level factor of experimental blocks that was split into two contrasts (‘EX’ and ‘BL’); ‘__Selection’ is the four-level factor with the selection treatments that was split into three contrasts (‘AN’, ‘CO’, and ‘SE’). ‘__Selection_X_accession/experiment’ is accordingly the interaction of the four-level factor with the selection treatments and the accession (‘ET’) or the ‘EX’ contrast. Abbreviations: Df: degrees-of-freedom, SS: sum of squares, MS: mean squares, F: F-value, P: p-value, F_altern: F-value of nested model, P_altern: p-value of nested model, perc_SS: % sum of squares explained by the term. [file elife-106930-supp1.zip › Supplementary_data_1/trichomeDensity_all.xlsx]

## Sheet: y
lm_model_1	Df	SS	MS	F	P	F_altern	P_altern	perc_SS
EX	1	165.82	165.82	256.94	1.271e-49			16.6
BL	3	16.38	5.46	8.46	1.57175e-05			1.64
__Blocks	4	182.21	45.55	70.58	0	70.58	0	18.24
TR	70	128.13	1.83	2.84	4.35117e-12			12.83
AN	1	0.16	0.16	0.25	0.6175	0.09	0.765468	0.02
CO	1	0.48	0.48	0.75	0.387036	0.28	0.606325	0.05
SE	1	2.59	2.59	4.02	0.0453749	1.48	0.24106	0.26
__Selection	3	3.24	1.08	1.67	0.171546	0.62	0.61403	0.33
LI	16	27.99	1.75	2.71	0.000329901			2.8
ET	1	68.38	68.38	105.95	2.90803e-23	105.25	0	6.85
AN:ET	1	0.34	0.34	0.53	0.466908	0.89	0.373801	0.03
CO:ET	1	0.43	0.43	0.66	0.417341	1.1	0.324351	0.04
SE:ET	1	0.87	0.87	1.34	0.24658	2.25	0.171851	0.09
__Selection_X_accession	3	1.63	0.54	0.84	0.469809	1.41	0.308257	0.16
LI:ET	8	3.08	0.39	0.6	0.780635			0.31
MO	190	123.44	0.65	1.01	0.468126			12.36
Residuals	714	460.8	0.65					46.13
lm_model_2	Df	SS	MS	F	P	F_altern	P_altern	perc_SS
EX	1	165.82	165.82	269.39	2.03097e-51			16.6
BL	3	16.38	5.46	8.87	8.92066e-06			1.64
__Blocks	4	182.21	45.55	74	0	74	0	18.24
TR	70	128.13	1.83	2.97	3.9705e-13			12.83
AN	1	0.16	0.16	0.26	0.609112	0.09	0.765468	0.02
CO	1	0.48	0.48	0.79	0.375789	0.28	0.606325	0.05
SE	1	2.59	2.59	4.21	0.0404795	1.48	0.24106	0.26
__Selection	3	3.24	1.08	1.75	0.154744	0.62	0.61403	0.33
LI	16	27.99	1.75	2.84	0.000165893			2.8
ET	1	68.38	68.38	111.08	3.37349e-24	106.26	0	6.85
EX:AN	1	0.0143	0.0143	0.02	0.878811	0.03	0.85514	0
EX:CO	1	1.91	1.91	3.1	0.0786742	4.66	0.0539091	0.19
EX:SE	1	3.83	3.83	6.23	0.0127938	9.35	0.0108852	0.38
__Selection_X_experiment	3	5.76	1.92	3.12	0.0255759	4.68	0.0242102	0.57
EX:LI	14	16.23	1.16	1.88	0.0251513			1.62
EX:ET	1	11.77	11.77	19.13	1.40929e-05			1.18
LI:ET	11	4.51	0.41	0.67	0.771329			0.45
MO	190	122.26	0.64	1.05	0.342229			12.24
Residuals	696	428.43	0.62					42.89
lmer_model_1	Df	SS	MS	F	P	F_altern	P_altern	perc_SS
AN	1	0.0397656	0.0397656	0.061076	0.804855
CO	1	1.06383	1.06383	1.63393	0.20147
SE	1	3.46104	3.46104	5.31582	0.0213449
ET	1	98.5436	98.5436	151.353	2.11381e-32
AN:ET	1	0.312661	0.312661	0.480216	0.488491
CO:ET	1	1.04504	1.04504	1.60507	0.20549
SE:ET	1	1.00112	1.00112	1.53762	0.215279
lmer_model_2	Df	SS	MS	F	P	F_altern	P_altern	perc_SS
EX	1	30.8239	30.8239	49.1632	0.00563369
AN	1	0.0334334	0.0334334	0.0533252	0.817619
CO	1	1.05922	1.05922	1.68942	0.195992
SE	1	3.31658	3.31658	5.28985	0.0222991
ET	1	98.5397	98.5397	157.168	2.02347e-26
EX:AN	1	0.00317367	0.00317367	0.0050619	0.943297
EX:CO	1	2.94252	2.94252	4.69322	0.0305671
EX:SE	1	5.49343	5.49343	8.76185	0.00316378
EX:ET	1	20.776	20.776	33.137	1.20122e-08

## Sheet: logy
lm_model_1	Df	SS	MS	F	P	F_altern	P_altern	perc_SS
EX	1	20.02	20.02	587.19	3.95388e-95			25.28
BL	3	2.93	0.98	28.61	1.77483e-17			3.69
__Blocks	4	22.94	5.74	168.26	0	168.26	0	28.97
TR	70	9.93	0.14	4.16	6.13841e-23			12.54
AN	1	0.0017	0.0017	0.05	0.825109	0.01	0.935554	0
CO	1	0.0163	0.0163	0.48	0.489798	0.07	0.800641	0.02
SE	1	0.12	0.12	3.61	0.0578456	0.5	0.490361	0.16
__Selection	3	0.141	0.047	1.38	0.248073	0.19	0.901416	0.18
LI	16	3.95	0.25	7.24	8.92921e-16			4.99
ET	1	11.07	11.07	324.65	4.13748e-60	321.71	0	13.98
AN:ET	1	0.0332	0.0332	0.97	0.324314	1.21	0.303942	0.04
CO:ET	1	0.0197	0.0197	0.58	0.447394	0.72	0.42179	0.02
SE:ET	1	0.0057	0.0057	0.17	0.68153	0.21	0.659658	0.01
__Selection_X_accession	3	0.0586	0.0195	0.57	0.632856	0.71	0.572282	0.07
LI:ET	8	0.2199	0.0275	0.81	0.597256			0.28
MO	190	6.5363	0.0344	1.01	0.459662			8.25
Residuals	714	24.34	0.0341					30.74
lm_model_2	Df	SS	MS	F	P	F_altern	P_altern	perc_SS
EX	1	20.02	20.02	610.98	2.58071e-97			25.28
BL	3	2.93	0.98	29.77	4.07739e-18			3.69
__Blocks	4	22.94	5.74	175.07	0	175.07	0	28.97
TR	70	9.93	0.14	4.33	3.2713e-24			12.54
AN	1	0.0017	0.0017	0.05	0.821663	0.01	0.935554	0
CO	1	0.0163	0.0163	0.5	0.481145	0.07	0.800641	0.02
SE	1	0.12	0.12	3.76	0.0530253	0.5	0.490361	0.16
__Selection	3	0.141	0.047	1.43	0.231477	0.19	0.901416	0.18
LI	16	3.95	0.25	7.54	1.63522e-16			4.99
ET	1	11.07	11.07	337.8	8.43886e-62	324.35	0	13.98
EX:AN	1	0.0033	0.0033	0.1	0.750839	0.12	0.732149	0
EX:CO	1	0.13	0.13	3.88	0.0493376	4.74	0.0521945	0.16
EX:SE	1	0.2	0.2	6	0.0145366	7.33	0.0203735	0.25
__Selection_X_experiment	3	0.33	0.11	3.33	0.0192912	4.06	0.0360525	0.41
EX:LI	14	0.8881	0.0634	1.94	0.0203166			1.12
EX:ET	1	0.36	0.36	10.95	0.000982974			0.45
LI:ET	11	0.295	0.0268	0.82	0.621473			0.37
MO	190	6.483	0.0341	1.04	0.354157			8.19
Residuals	696	22.8029	0.0328					28.8
lmer_model_1	Df	SS	MS	F	P	F_altern	P_altern	perc_SS
AN	1	0.000919056	0.000919056	0.0268787	0.869942
CO	1	0.0390725	0.0390725	1.14271	0.287095
SE	1	0.163164	0.163164	4.77189	0.0298918
ET	1	15.066	15.066	440.619	1.22992e-50
AN:ET	1	0.0332334	0.0332334	0.971941	0.325446
CO:ET	1	0.0611053	0.0611053	1.78708	0.183425
SE:ET	1	0.0079111	0.0079111	0.231367	0.630944
lmer_model_2	Df	SS	MS	F	P	F_altern	P_altern	perc_SS
EX	1	0.956013	0.956013	29.0503	0.0123277
AN	1	0.00173425	0.00173425	0.0526983	0.818663
CO	1	0.0349602	0.0349602	1.06233	0.304478
SE	1	0.149126	0.149126	4.53147	0.0342754
ET	1	14.4075	14.4075	437.799	3.63668e-51
EX:AN	1	0.00557342	0.00557342	0.169359	0.680785
EX:CO	1	0.182449	0.182449	5.54406	0.0187781
EX:SE	1	0.266902	0.266902	8.11031	0.00451086
EX:ET	1	0.769805	0.769805	23.392	1.57083e-06

## Sheet: sqrty
lm_model_1	Df	SS	MS	F	P	F_altern	P_altern	perc_SS
EX	1	22.72	22.72	491.45	2.94406e-83			23.45
BL	3	3.08	1.03	22.23	9.01199e-14			3.18
__Blocks	4	25.8	6.45	139.54	0	139.54	0	26.63
TR	70	12.3	0.18	3.8	6.11488e-20			12.7
AN	1	0.0042	0.0042	0.09	0.763637	0.02	0.902471	0
CO	1	0.0263	0.0263	0.57	0.451137	0.1	0.759051	0.03
SE	1	0.18	0.18	3.84	0.0505657	0.66	0.429527	0.18
__Selection	3	0.2078	0.0693	1.5	0.213767	0.26	0.855512	0.21
LI	16	4.32	0.27	5.84	4.45456e-12			4.46
ET	1	11.96	11.96	258.75	6.53499e-50	255.21	0	12.35
AN:ET	1	0.04	0.04	0.86	0.35278	1.16	0.312999	0.04
CO:ET	1	0.0285	0.0285	0.62	0.432271	0.83	0.389466	0.03
SE:ET	1	0.0197	0.0197	0.43	0.514386	0.57	0.471652	0.02
__Selection_X_accession	3	0.0882	0.0294	0.64	0.592076	0.85	0.503348	0.09
LI:ET	8	0.2758	0.0345	0.75	0.651034			0.28
MO	190	8.9059	0.0469	1.01	0.443692			9.19
Residuals	714	33.01	0.0462					34.07
lm_model_2	Df	SS	MS	F	P	F_altern	P_altern	perc_SS
EX	1	22.72	22.72	512.41	1.92227e-85			23.45
BL	3	3.08	1.03	23.18	2.60191e-14			3.18
__Blocks	4	25.8	6.45	145.49	0	145.49	0	26.63
TR	70	12.3	0.18	3.96	3.52297e-21			12.7
AN	1	0.0042	0.0042	0.09	0.758806	0.02	0.902471	0
CO	1	0.0263	0.0263	0.59	0.441655	0.1	0.759051	0.03
SE	1	0.18	0.18	4	0.0459127	0.66	0.429527	0.18
__Selection	3	0.2078	0.0693	1.56	0.197305	0.26	0.855512	0.21
LI	16	4.32	0.27	6.09	1.04141e-12			4.46
ET	1	11.96	11.96	269.78	1.76284e-51	257.38	0	12.35
EX:AN	1	0.0011	0.0011	0.02	0.874909	0.03	0.860861	0
EX:CO	1	0.17	0.17	3.79	0.0519764	4.92	0.0485378	0.17
EX:SE	1	0.28	0.28	6.33	0.0121215	8.21	0.0153592	0.29
__Selection_X_experiment	3	0.45	0.15	3.38	0.0179435	4.39	0.0291539	0.46
EX:LI	14	1.202	0.0859	1.94	0.020306			1.24
EX:ET	1	0.56	0.56	12.63	0.000406252			0.58
LI:ET	11	0.3757	0.0342	0.77	0.670068			0.39
MO	190	8.8309	0.0465	1.05	0.333537			9.12
Residuals	696	30.8618	0.0443					31.86
lmer_model_1	Df	SS	MS	F	P	F_altern	P_altern	perc_SS
AN	1	0.000137297	0.000137297	0.00294726	0.956761
CO	1	0.0615956	0.0615956	1.32223	0.252365
SE	1	0.236845	0.236845	5.08419	0.0250437
ET	1	16.614	16.614	356.641	9.46132e-45
AN:ET	1	0.0402466	0.0402466	0.863946	0.353823
CO:ET	1	0.0870658	0.0870658	1.86898	0.17378
SE:ET	1	0.0247475	0.0247475	0.531237	0.466789
lmer_model_2	Df	SS	MS	F	P	F_altern	P_altern	perc_SS
EX	1	1.43349	1.43349	32.0447	0.0106934
AN	1	0.000532221	0.000532221	0.0118975	0.913251
CO	1	0.0553811	0.0553811	1.23801	0.267812
SE	1	0.216259	0.216259	4.83432	0.0288376
ET	1	15.8471	15.8471	354.251	4.15134e-45
EX:AN	1	0.00280335	0.00280335	0.0626671	0.802389
EX:CO	1	0.243721	0.243721	5.44823	0.0198286
EX:SE	1	0.384249	0.384249	8.58964	0.00347427
EX:ET	1	1.13418	1.13418	25.3538	5.83933e-07
