# Supplementary material for: Weak evidence for heritable changes in response to selection by aphids in Arabidopsis accessions
Source: eLife. 2025 Aug 12;14:RP106930. doi: 10.7554/eLife.106930 (PMC12342813; doi:10.7554/eLife.106930)
Supplement: Supplementary file 2. — For each phenotype, power was estimated using all three accessions or only the two accessions with trichomes. In case of trichome density, only the latter is available. Each table contains the percentage of significant outcomes for a given simulation and factor/contrast of interest (based on 1,000 simulations). The simulations are named as <type > _<effect size>. There were five different types of simulations with effect sizes ranging from 1% to 20%: (‘step’) differences between all four groups with step sizes of 1%, 5%, 10%, 15%, and 20% between each group (with the level following AN<CO<BB<LE, note that the largest difference here is 60%); (‘onlyAn’) only different in ancestors; (‘onlyCo’) only different in controls; (‘onlySe’) different in both selection treatments; (‘onlyLe’) different in only one selection treatment. [file elife-106930-supp2.xlsx]

## Sheet: BladeArea
All three accessions
test/term	AN	CO	SE	ST	AN:ET	CO:ET	SE:ET	ST:ET
step_1	29.4	8.3	2.4	20.7	4.2	4.2	5	4.1
step_5	89.2	81.8	33.9	97.3	8.1	5.6	3.7	5.9
step_10	100	100	89.2	100	18.7	6.9	6.3	12.6
step_15	100	100	99.7	100	41.7	12.9	8.7	31.2
step_20	100	100	100	100	65.5	19	12.9	53
onlyAn_1	21.3	3.2	2.4	12.6	4.9	5.4	4.5	4.9
onlyAn_5	47.9	3.6	3.3	33	5.1	4.7	4.8	4.1
onlyAn_10	87.3	4	3.6	74.9	8.2	4.8	4.7	6.4
onlyAn_15	99.6	4.3	2.8	97.3	11.6	4	4.6	7
onlyAn_20	100	3.6	3.1	100	15.9	5.1	5.4	10.4
onlyCo_1	22.2	5.6	3.7	14.2	5.1	5.2	5.7	5.5
onlyCo_5	24.2	45.1	2.5	39.1	6.2	5.5	4.4	5.2
onlyCo_10	36.9	97.3	2.6	92.5	5.4	6.1	4.4	6.5
onlyCo_15	54.7	100	2.9	99.9	4.1	8	4	5.1
onlyCo_20	66.9	100	3.8	100	6.2	10.6	5	7.8
onlySe_1	20.8	4.7	1.7	12.7	5.2	5.7	4.4	4.7
onlySe_5	37	46.9	2.6	48.6	6.1	4.6	5.2	5
onlySe_10	64.6	97	2.2	94.4	6.6	8	5.7	6.5
onlySe_15	88	100	3	100	8.9	8.6	5.6	8.4
onlySe_20	98	100	3	100	13	9.2	4.5	10.9
onlyLe_1	19.3	4.1	4	13.9	4.7	5.3	5.2	4.8
onlyLe_5	22.3	14.7	36.3	37.7	4.5	5.2	5.3	4.8
onlyLe_10	35.1	50	91	91.4	4.7	5.4	6.7	6.3
onlyLe_15	51.1	81.4	99.9	99.9	5.9	5.4	7	6.3
onlyLe_20	66.3	96.8	100	100	7.8	5.8	12.2	10.7
Only accessions with trichomes (Ma-0 and Wei-0)
test/term	AN	CO	SE	ST	AN:ET	CO:ET	SE:ET	ST:ET
step_1	26.3	9.4	5.3	20.5	5	4.8	4.8	4.8
step_5	88	80.9	36.2	97	6	4.5	4.7	4.8
step_10	100	99.9	86.1	100	12.7	7.6	6.3	11
step_15	100	100	99.6	100	21.6	8.8	6.3	14.6
step_20	100	100	100	100	33	12.5	7.7	25.7
onlyAn_1	21.7	4.6	4.7	15	4.7	4.9	4.3	4.9
onlyAn_5	51.6	5	3.2	38.1	4.6	5.4	4.7	4.5
onlyAn_10	88.4	5.3	4.6	78.3	4.9	4.1	4.3	4.5
onlyAn_15	99.4	5	4.1	97	9.1	6.4	4.4	6.8
onlyAn_20	99.8	5.6	4.3	99.7	11.9	5.7	5.3	8.3
onlyCo_1	21.5	7.3	3.8	16.6	4.6	3.8	5.1	4.9
onlyCo_5	25.7	50	4.3	45.2	4.6	5.1	5.5	4.9
onlyCo_10	36	96.2	3.7	90.2	5.6	6.6	5.4	5.8
onlyCo_15	49.9	100	4.2	99.8	4.2	7.1	4.1	5.6
onlyCo_20	64.9	100	5.1	100	5.5	9.8	5.1	6.5
onlySe_1	23.1	7.9	2.7	16.9	5	5.1	5.9	4.7
onlySe_5	38.3	52.9	5	53.6	5.3	6.6	4.8	4.8
onlySe_10	64.8	95.6	4	93.4	4.7	5.8	4	4.4
onlySe_15	86.3	99.9	3.8	100	6.7	7.6	4.2	6.7
onlySe_20	97.3	100	3.4	100	9.4	8.5	4.2	9
onlyLe_1	22.9	6.9	6.8	16.6	4.7	5.9	5.3	5.4
onlyLe_5	23.6	22.4	35.7	43.2	6	5.6	5.2	5.1
onlyLe_10	36.5	51.7	86.7	87.1	4.4	5.1	4.9	5
onlyLe_15	49	80.2	99.3	98.9	5.5	5.8	7.2	6.8
onlyLe_20	63.7	95.5	100	100	6.6	4.5	9.4	7.8

## Sheet: TimeToBolting
All three accessions
test/term	AN	CO	SE	ST	AN:ET	CO:ET	SE:ET	ST:ET
step_1	62.1	37.5	14.5	66.1	6	6.6	5.1	6.9
step_5	100	100	100	100	15.3	7.1	6	11.6
step_10	100	100	100	100	43.3	12.4	10	33.9
step_15	100	100	100	100	80.3	23.5	15.5	69.3
step_20	100	100	100	100	96.6	39.1	24.4	93.6
onlyAn_1	32	3.5	2.8	21.1	6	4.8	4.2	5.1
onlyAn_5	99.4	3.9	2.3	98.2	8.7	5.8	5.6	5.8
onlyAn_10	100	3.8	3.6	100	11.5	4.9	4.9	7.3
onlyAn_15	100	3.3	2.6	100	23.1	3.8	4.3	14.2
onlyAn_20	100	4.1	2.2	100	36.9	5	5.3	20.7
onlyCo_1	24.5	18.2	2.4	21.1	4.7	4.6	5.3	5
onlyCo_5	50.4	100	2.8	100	5.9	6.4	4.2	6.4
onlyCo_10	90.4	100	3.6	100	5.2	8.4	6	7
onlyCo_15	99.3	100	3.5	100	6.4	10.6	5.3	7.5
onlyCo_20	100	100	4.5	100	6.5	21.4	5.4	13.1
onlySe_1	25.6	17.7	3.3	24.3	4.4	4.8	3.7	5.3
onlySe_5	90.3	100	2.5	100	5.8	5.7	4.7	6.3
onlySe_10	100	100	2.4	100	8.7	7.8	4.7	8.4
onlySe_15	100	100	1.8	100	15.5	12.2	5	13.1
onlySe_20	100	100	1.9	100	23.4	16.9	4.6	21.2
onlyLe_1	24.6	6.1	13.2	22.7	4.8	4.4	5.3	3.5
onlyLe_5	54.2	82.8	99.9	100	5.1	3.9	6.1	4.7
onlyLe_10	89.7	100	100	100	6.7	6.9	9.4	8.9
onlyLe_15	99.5	100	100	100	7.2	8.8	14.9	11.9
onlyLe_20	100	100	100	100	10.2	9.3	24.9	20.2
Only accessions with trichomes (Ma-0 and Wei-0)
test/term	AN	CO	SE	ST	AN:ET	CO:ET	SE:ET	ST:ET
step_1	55.6	32.2	10.3	59.4	4.8	6.1	4.8	5.7
step_5	100	100	99.9	100	10.8	6.1	7.4	8.6
step_10	100	100	100	100	27.2	10.1	8.6	19.7
step_15	100	100	100	100	48.3	17	10.1	38.1
step_20	100	100	100	100	74.5	28.3	16.2	65
onlyAn_1	32.5	3.5	3.3	21.1	5.9	5	5.1	6.1
onlyAn_5	98.9	4.6	3.4	95.9	5.2	5.2	5.4	5.3
onlyAn_10	100	3.4	4.1	100	9.7	4.2	5.1	6.5
onlyAn_15	100	4.4	3.1	100	17.9	5	5.3	10.2
onlyAn_20	100	3.8	2.7	100	27.8	5.9	5.2	14.9
onlyCo_1	21.8	12.7	3.1	19.7	5.6	4.9	5.9	5.6
onlyCo_5	50.7	100	2.9	100	5.2	3.8	4.6	3.5
onlyCo_10	87.1	100	4	100	5.6	7.9	5.1	7.3
onlyCo_15	99	100	2.7	100	6.8	13.6	5.2	9.2
onlyCo_20	100	100	4	100	6.2	16.9	4.8	11.2
onlySe_1	25.9	13.8	4.2	21.1	4.6	4.4	6.4	5.3
onlySe_5	85.5	100	3	100	6.1	5.5	4.7	5.9
onlySe_10	99.9	100	2.8	100	8.8	8.4	4.6	8.3
onlySe_15	100	100	3.6	100	10.8	11.6	4.6	11.1
onlySe_20	100	100	2.9	100	16.5	18.3	5.4	16.9
onlyLe_1	24.4	5	12	18.9	4.5	4.6	6.3	4.8
onlyLe_5	47.3	76.2	99.8	99.9	4.9	6.3	4.9	4.7
onlyLe_10	85.5	100	100	100	5.7	6.1	8.6	6.6
onlyLe_15	99	100	100	100	7.2	6.1	8.9	8.6
onlyLe_20	99.9	100	100	100	7.3	6.1	15.3	10.5

## Sheet: RosetteDiameter
All three accessions
test/term	AN	CO	SE	ST	AN:ET	CO:ET	SE:ET	ST:ET
step_1	55.3	33	12.8	57.9	4.3	4.2	6	4.4
step_5	100	100	98.8	100	5.1	5.1	4.6	5.3
step_10	100	100	100	100	7.8	6.5	3.2	5.2
step_15	100	100	100	100	8.9	5.3	4.9	7.2
step_20	100	100	100	100	15	6.6	7.3	11.4
onlyAn_1	29.5	6.6	4.2	20.3	4.8	4.2	5.1	4.7
onlyAn_5	97.6	5.6	5	94	5.5	4.4	5.2	4.7
onlyAn_10	100	5.6	5.7	100	5.4	6	5.6	5.3
onlyAn_15	100	4.6	4.4	100	6.3	5.5	5	5.2
onlyAn_20	100	5.3	4.8	100	7.1	4.5	5.1	6.5
onlyCo_1	23.3	17.7	5	22.6	6.1	5.7	5.1	6.1
onlyCo_5	44.8	99.9	5.8	98.9	5.4	4.9	6.9	6.4
onlyCo_10	81.6	100	4.7	100	4.9	5.7	4.9	4.6
onlyCo_15	97	100	6.3	100	5.1	5.6	4.3	5.6
onlyCo_20	99.9	100	5.1	100	4.2	5.9	5.8	6
onlySe_1	26.5	17.7	4.4	26	6	4.9	4.8	4.7
onlySe_5	81.5	99.9	4.4	99.9	5	4.5	5.2	4.6
onlySe_10	100	100	4.6	100	5.2	3.7	4.3	4.6
onlySe_15	100	100	5.5	100	5.5	5	3.6	4.6
onlySe_20	100	100	5.5	100	6.5	6.7	5.7	6.4
onlyLe_1	22.7	7.2	11.6	21.6	4.4	4.7	4.2	4.8
onlyLe_5	45.6	71.6	98.7	99.4	5.3	4.9	4.7	3.8
onlyLe_10	80.5	99.9	100	100	4.9	3.9	5.5	5.1
onlyLe_15	97.8	100	100	100	5.8	4	5.9	5.7
onlyLe_20	100	100	100	100	6.9	5.4	5.6	5.5
Only accessions with trichomes (Ma-0 and Wei-0)
test/term	AN	CO	SE	ST	AN:ET	CO:ET	SE:ET	ST:ET
step_1	43.7	25	9.8	42	5.2	5	5	4.7
step_5	100	99.9	90.2	100	6.3	6.1	5.8	6.5
step_10	100	100	100	100	6.8	6.8	5.7	7
step_15	100	100	100	100	8.9	5.5	5.4	7.4
step_20	100	100	100	100	14.1	7.6	5.9	10.4
onlyAn_1	26.9	5.6	5.6	19.2	6.3	4.4	5.1	5.6
onlyAn_5	93.4	6.2	3.3	85.6	5.9	5.2	4.8	5.5
onlyAn_10	100	6.7	6.2	100	5.4	4.2	5.7	5.5
onlyAn_15	100	6.4	5.6	100	6.1	4.6	4.6	4.7
onlyAn_20	100	5.6	3.5	100	5.4	3.9	5.5	4.8
onlyCo_1	21.7	15.8	5.4	20	5.5	5.6	6.7	6.3
onlyCo_5	34.8	96.5	7.5	91.9	5.8	4.6	5.3	5.7
onlyCo_10	69.8	100	6	100	3.9	4.3	4.6	4
onlyCo_15	90.9	100	4.8	100	5.1	5.5	5.2	6.1
onlyCo_20	98.4	100	6	100	5.1	6.3	4.3	4.7
onlySe_1	23.3	13.6	5.9	21.8	5.7	4.8	6	6.5
onlySe_5	71	96.5	4.3	96.4	5.3	5.3	4.7	5.2
onlySe_10	98.7	100	5.2	100	5.9	4.9	5.4	5.5
onlySe_15	100	100	4.2	100	5.6	5.1	4.5	5.5
onlySe_20	100	100	5	100	5.7	5.5	5	5.3
onlyLe_1	18.8	7.8	11.3	18.4	4.7	5	4.9	4.9
onlyLe_5	39.2	55.8	91.5	91.4	4.5	5.3	4.5	6.2
onlyLe_10	69.5	97.4	100	100	5.7	5.9	5.5	5.8
onlyLe_15	91.2	99.9	100	100	4.8	4.4	7	5.7
onlyLe_20	99.3	100	100	100	4.3	5.2	5.8	6

## Sheet: NumberOfRosetteLeaves
All three accessions
test/term	AN	CO	SE	ST	AN:ET	CO:ET	SE:ET	ST:ET
step_1	34.4	9.8	5.6	28.5	6.3	5	4.9	5.1
step_5	98.8	98.2	68.1	100	12.4	7.1	5.4	9.7
step_10	100	100	99.7	100	39.9	11.4	9.1	28.6
step_15	100	100	100	100	75.9	22.3	16.2	64.6
step_20	100	100	100	100	94.4	36.8	22.7	89.8
onlyAn_1	24.3	3.3	2.9	15.9	5.3	6.1	4.5	6.3
onlyAn_5	72.6	3.8	2.3	56.7	6.4	4.4	5.1	4.8
onlyAn_10	99.2	3.6	2.3	97.1	10.8	3.6	4.5	6.7
onlyAn_15	100	4.6	2.1	100	20.1	4.8	5.1	11.2
onlyAn_20	100	4	2.2	100	33	5.5	5.6	18.7
onlyCo_1	24	6.6	2	16.1	4.7	6.9	5.7	5.2
onlyCo_5	33.3	81	3.8	69.7	4.5	5.4	4.1	4.3
onlyCo_10	48.3	100	2.9	100	5.1	7.7	5	6.1
onlyCo_15	72.8	100	3.4	100	5.4	12.1	5.1	9.4
onlyCo_20	86.7	100	4.2	100	4.9	19.5	4.7	10.8
onlySe_1	25	5.3	3.1	15.2	6	5.1	3.9	4.4
onlySe_5	51.2	79.2	3	75.9	6.2	6.6	5.9	6.7
onlySe_10	84	100	1.9	100	9.5	9.8	5	9.4
onlySe_15	98.6	100	2.6	100	15.2	10.2	5.9	13.3
onlySe_20	100	100	2	100	22.4	18	5.3	21.8
onlyLe_1	23.6	2.7	4.7	14.6	4.9	4.8	4.7	3.6
onlyLe_5	28.5	27.6	65.5	67.3	4.6	5	5.6	4.8
onlyLe_10	52.7	78.4	99.7	99.6	6.1	5.6	9.5	7.5
onlyLe_15	70.8	99.4	100	100	7.1	5.7	14.3	9.8
onlyLe_20	88.4	99.9	100	100	8.7	7.7	24	17.8
Only accessions with trichomes (Ma-0 and Wei-0)
test/term	AN	CO	SE	ST	AN:ET	CO:ET	SE:ET	ST:ET
step_1	31.3	7.3	5	22.6	4.6	5.6	5.7	6.3
step_5	98.3	98.3	61.5	100	10.1	6.6	5.4	8.4
step_10	100	100	99.8	100	28.1	10.7	8.9	20.6
step_15	100	100	100	100	48.6	17.5	11.2	37.9
step_20	100	100	100	100	74.9	27.3	14.3	63.2
onlyAn_1	23.1	3.2	3.4	14.8	4.7	5.4	3.9	4.3
onlyAn_5	67.5	3.2	3.3	52.4	6.1	5.8	5.3	5.8
onlyAn_10	98.5	4.1	3.4	95.6	10.4	5.1	4.6	7.3
onlyAn_15	100	4.2	2.9	100	16.8	5.1	4.7	11.1
onlyAn_20	100	3.5	3.6	100	25.8	4.4	5.1	16.3
onlyCo_1	21.5	3.2	3.2	12.5	4.6	4.2	4.9	4
onlyCo_5	26.2	76.7	3.1	62.5	6.4	5.3	4.8	5.7
onlyCo_10	48.5	100	2.8	99.9	5.4	8.5	5.2	6.4
onlyCo_15	69.9	100	3.7	100	6.6	12.7	4.7	8.6
onlyCo_20	87.1	100	2.9	100	6.1	17.7	4.5	10.4
onlySe_1	20.1	3	2.1	12	4.4	5.7	4.5	4.5
onlySe_5	45.5	72.6	2.5	66.2	5	5.4	3.9	4.3
onlySe_10	85.6	99.9	2	100	6.9	9	5.5	8
onlySe_15	98.6	100	2.2	100	11.4	11.3	4.4	10.9
onlySe_20	99.9	100	3.1	100	15.5	21.9	5.2	18.4
onlyLe_1	20.6	2.3	4.7	12.8	5	5.1	4.8	5.6
onlyLe_5	27.4	17.7	63	58.6	4	4.4	5.6	5.2
onlyLe_10	44.8	74.5	99.7	99.6	4.8	5.5	8.1	6.2
onlyLe_15	66.1	98.7	100	100	6	6.3	9.5	7.5
onlyLe_20	86.9	100	100	100	7.8	8.3	18.4	12.9

## Sheet: TrichomeDensity
Only accessions with trichomes (Ma-0 and Wei-0)
test/term	AN	CO	SE	ST	AN:ET	CO:ET	SE:ET	ST:ET
step_1	18.4	4.7	2.7	10.7	4.7	6.1	5.4	6.9
step_5	44.3	27.5	8.1	45.4	8.9	5.7	5.1	7.5
step_10	85.5	72.6	23	92.9	25.1	10.1	7.7	19.3
step_15	98	96	55	99.7	49.5	17.5	10.2	38.5
step_20	100	99.9	77	100	70.8	25.8	14.7	58.5
onlyAn_1	16	2.8	2.3	8.1	5.7	6.2	4.5	5.3
onlyAn_5	28	3.4	1.7	16.1	5.9	4.5	4.4	4.8
onlyAn_10	46.2	3	2.7	27	9.6	6.2	5.4	8.1
onlyAn_15	72	3	2.4	53.2	16.7	5	5.1	10.3
onlyAn_20	89.3	2.5	2.4	76	24.8	4.9	5	14.3
onlyCo_1	17.7	3.1	2.2	8.9	5.9	5.2	4.2	5
onlyCo_5	19.4	15.4	3.1	17.4	3.1	6.2	5.4	4.8
onlyCo_10	22.3	48.8	2.6	38	3.5	8.1	6	6.9
onlyCo_15	26.5	80.6	2.2	65.3	5.3	9.6	4.4	7.4
onlyCo_20	31.8	96.3	3	87	4.3	16.6	5.6	11.3
onlySe_1	16.4	4.2	1.8	10.2	5.5	5.7	4.3	5.5
onlySe_5	19.7	15.8	1.7	16.6	5.9	7.1	5.3	7.2
onlySe_10	27.9	40.9	1.3	37	7.5	7.5	4.9	7.4
onlySe_15	42.2	75.3	1.3	65.6	11.6	11.8	5.3	11
onlySe_20	59.8	93.1	2.2	89.3	15	15.1	3.7	15.1
onlyLe_1	13.4	2.8	2	7.4	5.2	4.4	6.3	5.7
onlyLe_5	19.8	7.9	9.5	17.2	3.3	4.9	4.1	4.3
onlyLe_10	19.6	14	24.4	29.6	4.7	4.5	7	4.6
onlyLe_15	24.4	23.6	54.7	51.8	4.4	6.4	10.5	6.6
onlyLe_20	28	39.2	82.2	78.5	6.4	5.8	15	11.8
